# Supplementary material for: Studies on California ants: a review of the genus Temnothorax (Hymenoptera, Formicidae)
Source: Zookeys. 2014 Jan 22;(372):27–89. doi: 10.3897/zookeys.372.6039 (PMC3909803; doi:10.3897/zookeys.372.6039)
Supplement: XML Treatment for Temnothorax anaphalantus [file zookeys.372.6039-treatment1.xml]

<!DOCTYPE tp:taxon-treatment
  PUBLIC "-//TaxonX//DTD Taxonomic Treatment Publishing DTD v0 20100105//EN" "tax-treatment-NSO.dtd">
<tp:taxon-treatment xmlns:tp="http://www.plazi.org/taxpub"><tp:treatment-meta><mixed-citation publication-type="journal"><person-group><name><surname>Snelling</surname><given-names>Roy R.</given-names></name><name><surname>Borowiec</surname><given-names>Marek L.</given-names></name><name><surname>Prebus</surname><given-names>Matthew M.</given-names></name></person-group><article-title>Studies on California ants: a review of the genus <italic>Temnothorax</italic> (Hymenoptera, Formicidae)</article-title><source>Zookeys</source><day>22</day><month>1</month><year>2014</year><volume>2014</volume><issue>372</issue><fpage>27</fpage><lpage>89</lpage><pub-id pub-id-type="doi">10.3897/zookeys.372.6039</pub-id></mixed-citation></tp:treatment-meta><tp:nomenclature><tp:taxon-name>
                        <tp:taxon-name-part taxon-name-part-type="genus">Temnothorax</tp:taxon-name-part>
                        <tp:taxon-name-part taxon-name-part-type="species">anaphalantus</tp:taxon-name-part>
                        <object-id xmlns:xlink="http://www.w3.org/1999/xlink" content-type="zoobank" xlink:type="simple">http://zoobank.org/77DCBF34-5B2B-476E-B45C-ED4C0210096C</object-id>
                        <object-id xmlns:xlink="http://www.w3.org/1999/xlink" xlink:type="simple">http://species-id.net/wiki/Temnothorax_anaphalantus</object-id>
                    </tp:taxon-name><tp:taxon-status xmlns:xlink="http://www.w3.org/1999/xlink" xlink:type="simple">sp. n.</tp:taxon-status><xref ref-type="fig" rid="F2">Figures 2</xref><xref ref-type="fig" rid="F3">–</xref><xref ref-type="fig" rid="F4">4</xref><xref ref-type="fig" rid="F19">, 19</xref><xref ref-type="fig" rid="F23">, 23</xref><xref ref-type="fig" rid="F24"/><xref ref-type="fig" rid="F25"/><xref ref-type="fig" rid="F26">–26</xref><tp:nomenclature-citation-list><tp:nomenclature-citation><tp:taxon-name>Temnothorax</tp:taxon-name><comment> sp. CA-06; <xref ref-type="bibr" rid="B36">Ward 2005</xref>: 68.</comment></tp:nomenclature-citation></tp:nomenclature-citation-list></tp:nomenclature><tp:treatment-sec sec-type="Diagnosis of worker"><title>Diagnosis of worker.</title><p>Head and mesosoma dull and reticulate; erect setae absent from frons and vertex; mesosomal dorsum with about 12 short stout setae; propodeal spines thick at base; petiole node rounded in profile; body color yellowish to light brown.</p></tp:treatment-sec><tp:treatment-sec sec-type="Description"><title>Description.</title><p>Worker measurements (mm) (8 measured): EL 0.128–0.161 (0.145); HFL 0.433–0.486 (0.463); HFW 0.095–0.110 (0.104); HL 0.596–0.670 (0.647); HW 0.456–0.537 (0.505); IOD 0.395–0.457 (0.436); OMD 0.137–0.153 (0.147); PPW 0.200–0.229 (0.216); PSL 0.077–0.114 (0.100); PTW 0.147–0.170 (0.163); PW 0.299–0.350 (0.330); SL 0.419–0.463 (0.440); WL 0.662–0.746 (0.715). Indices: CI 76.5–80.3 (77.9); FI 88.3–95.0 (91.8); OI 21.4–24.3 (22.6); PI 125–138 (133); PSI 14.4–17.0 (15.5); SI 65.3–70.6 (67.9).</p><p>Head longer than broad in frontal view, lateral margins distinctly convergent above; posterior margin weakly concave in middle. Antenna 12-segmented; scape ending below posterior margin by more than twice its apical width; terminal club distinctly three-segmented. Eye small and moderately bulging; IOD 2.81–3.12 × EL; EL 0.93–1.10 × OMD. Median lobe of clypeus without submedian carinae. Head, including median lobe of clypeus and supraclypeal area, dull and finely reticulate; very fine rugae curving around antennal fossae and extending a short distance back from frontal lobes. Vertex, frons and frontal lobes without erect setae; clypeus with a single erect seta on each side of median lobe in addition to usual long curled setae along anterior margin.</p><p>Mesosoma slender, WL 2.13–2.21 × PW; in profile, pronotum sloping slightly down from mesonotum, mesonotum plus metanotum nearly flat. Propodeal spines elongate-triangular with acute tips, PSI 14.4–17.0, nearly as long as distance between their bases. Entire mesosoma dull and finely reticulate; several very short cross-rugae present on lower metapleural suture and several longer rugae anterior to metapleural gland. Metafemur 4.28–4.63 times longer than wide in dorsal view. Erect setae distinctly flattened, with 4 anteriorly across pronotum, 2 anteriorly and 2 posteriorly on mesonotum+metanotum, 1 on each propodeal spine.</p><p>Petiole node highest anteriorly, rounded dorsal face sloping distad into posterior face; subpetiolar process short and thick. Postpetiole rounded in profile and quadrate in dorsal view. Both nodes dull and finely reticulate, without rugae and each with several flattened erect setae that are longer than those of mesosoma.</p><p>Gaster, in dorsal view, 2.51–3.02 times wider than postpetiole; basal half of first tergite slightly shiny and distinctly roughened, becoming increasingly shiny and <!--PageBreak--><!--PageBreak-->more weakly sculptured distad; all segments with scattered short, erect or suberect flattened setae.</p><p>Head and body uniformly pale brownish yellow to light brown, gaster darker posteriorly.</p><p>Gyne measurements (1 measured): EL 0.212; HFL 0.614; HFW 0.110; HL 0.717; HW 0.594; IOD 0.496; OMD 0.150; PPW 0.289; PSL 0.146; PTW 0.203; PW 0.661; SL 0.531; WL 1.18. Indices: CI 82.8; FI 103; OI 29.6; PI 142; PSI 20.4; SI 74.1.</p><p>Head longer than broad, margins approximately parallel in frontal view and broadly rounded into transverse posterior margin. Antennal scape extending back to level of lateral ocellus. Eye large and moderately convex, IOD 2.34 × EL in frontal view; EL 1.41 × OMD. Sculpture and pilosity about as in worker but longitudinal rugae more pronounced and a pair of hairs arising anterior to lateral ocelli.</p><p>Mesosoma slender, WL 1.79 × PW. Mesonotum flat in profile. Propodeal spines extremely thick at base, PSI 20.4, about half as long as infraspinal distance. Mesoscutum reticulate with faint longitudinal rugae in posterolateral area; mesoscutellum reticulate. Side of pronotum, mesepisternum and propodeum, including declivity, reticulate without rugae. Pilosity suberect to erect, short (less than 0.1 mm), flattened and club-shaped.</p><p>Remainder as described for worker; gaster 3.17 times as wide as postpetiole.</p><p>Male measurements (2 measured): EL 0.200–0.205 (0.203); HFL 0.590–0.622 (0.606); HFW 0.074–0.077 (0.076); HL 0.443–0.460 (0.452); HW 0.411–0.442 (0.427); IOD 0.282–0.300 (0.291); OMD 0.027–0.030 (0.028); PPW 0.189–0.190 (0.190); PSL N/A; PTW 0.135–0.139 (0.137); PW 0.425–0.466 (0.446); SL 0.170–0.177 (0.174); WL 0.891–0.927 (0.909). Indices: CI 92.8–96.1 (94.4); FI 141–144 (142); OI 43.5–46.3 (44.9); PI 1.37–1.40 (1.38); PSI N/A; SI 38.4–38.5 (38.4).</p><p>Head longer than broad, margins behind eyes slightly convergent and broadly rounded into weakly convex posterior margin. Eyes large and strongly bulging; IOD 1.38–1.50 × EL; OMD very short, about equal to transverse diameter of anterior ocellus; interocellar distance 2.30–2.70 and ocellocular distance 2.60–2.70 times diameter of anterior ocellus. Antennae 13-segmented. Scape more than half of IOD. Head uniformly punctate, with fine rugae present on clypeus and in the area between antennal fossae and compound eye, extending from lateral clypeal margin to approximately 1/2 length of compound eye. Pilosity same as in worker, but with clypeal setae barely surpassing the clypeal margin in full face view.</p><p>Mesosoma robust, WL 1.99–2.10 × PW. Propodeal spines absent. Sculpture punctate, weakening to fine reticulation on mesopleuron and dorsal surfaces of mesonotum. Mesoscutum with two pairs of erect short, blunt setae; several pairs of similar setae along the lateral and posterior margins of mesoscutellum.</p><p>Petiole subtriangular, with petiolar node rounded in profile; subpetiolar process a small rounded lobe, approximately half as high as length of propodeal lobes.</p><p>Gaster 2.82–3.09 × PPW in dorsal view. Uniformly smooth and shiny except for traces of fine reticulation on the anterior margin of first tergite. Sparse decumbent pilosity present on the first gastric sclerites, with several short, erect, blunt tipped setae along the posterior margins of all gastric sclerites.</p><!--PageBreak--><!--PageBreak--><!--PageBreak--><p>Mesosoma and petiolar segments light brown; appendages light brownish yellow; head and gaster reddish brown.</p><fig id="F2" position="float" orientation="portrait"><label>Figure 2.</label><caption><p><italic><tp:taxon-name>Temnothorax anaphalantus</tp:taxon-name></italic> sp. n., worker (<ext-link xmlns:xlink="http://www.w3.org/1999/xlink" ext-link-type="uri" xlink:href="http://data.antweb.org/specimen/CASENT0339237" xlink:type="simple">CASENT0339237</ext-link>) <bold>A</bold> Body in dorsal view <bold>B</bold> Body in lateral view <bold>C</bold> Head in full-face view.</p></caption><graphic xmlns:xlink="http://www.w3.org/1999/xlink" xlink:href="ZooKeys-372-027-g002.jpg" position="float" orientation="portrait" xlink:type="simple"/></fig><fig id="F3" position="float" orientation="portrait"><label>Figure 3.</label><caption><p><italic><tp:taxon-name>Temnothorax anaphalantus</tp:taxon-name></italic> sp. n., dealate gyne (<ext-link xmlns:xlink="http://www.w3.org/1999/xlink" ext-link-type="uri" xlink:href="http://data.antweb.org/specimen/CASENT0339237" xlink:type="simple">CASENT0339237</ext-link>) <bold>A</bold> Body in dorsal view <bold>B</bold> Body in lateral view <bold>C</bold> Head in full-face view.</p></caption><graphic xmlns:xlink="http://www.w3.org/1999/xlink" xlink:href="ZooKeys-372-027-g003.jpg" position="float" orientation="portrait" xlink:type="simple"/></fig><fig id="F4" position="float" orientation="portrait"><label>Figure 4.</label><caption><p><italic><tp:taxon-name>Temnothorax anaphalantus</tp:taxon-name></italic> sp. n., male (<ext-link xmlns:xlink="http://www.w3.org/1999/xlink" ext-link-type="uri" xlink:href="http://data.antweb.org/specimen/CASENT0339242" xlink:type="simple">CASENT0339242</ext-link>) <bold>A</bold> Body in dorsal view <bold>B</bold> Body in lateral view <bold>C</bold> Head in full-face view.</p></caption><graphic xmlns:xlink="http://www.w3.org/1999/xlink" xlink:href="ZooKeys-372-027-g004.jpg" position="float" orientation="portrait" xlink:type="simple"/></fig></tp:treatment-sec><tp:treatment-sec sec-type="Material examined"><title>Material examined.</title><p>Holotype worker, U.S.A.: CALIFORNIA: Los Angeles Co.: Baldy Road, <named-content xmlns:xlink="http://www.w3.org/1999/xlink" content-type="dwc:verbatimCoordinates" xlink:type="simple">34.23°, -117.66°</named-content>, 5.vii.1992 (G. C. Snelling) at public restrooms (<ext-link xmlns:xlink="http://www.w3.org/1999/xlink" ext-link-type="uri" xlink:href="http://data.antweb.org/specimen/LACMENT299332" xlink:type="simple">LACMENT299332</ext-link>) [LACM].</p><p>Paratypes. Same data as holotype, 1 worker (<ext-link xmlns:xlink="http://www.w3.org/1999/xlink" ext-link-type="uri" xlink:href="http://data.antweb.org/specimen/LACMENT299331" xlink:type="simple">LACMENT299331</ext-link>) [LACM], 1 worker (<ext-link xmlns:xlink="http://www.w3.org/1999/xlink" ext-link-type="uri" xlink:href="http://data.antweb.org/specimen/LACMENT299330" xlink:type="simple">LACMENT299330</ext-link>) [MCZC].</p><p>Non-paratypic material examined. U.S.A.: CALIFORNIA: Orange Co.: Chino Hills, 114 m, <named-content xmlns:xlink="http://www.w3.org/1999/xlink" content-type="dwc:verbatimCoordinates" xlink:type="simple">33.886°, -117.657°</named-content>, 1–31.i.2001 (R. N. Fisher) 1 worker (<ext-link xmlns:xlink="http://www.w3.org/1999/xlink" ext-link-type="uri" xlink:href="http://data.antweb.org/specimen/CASENT0005695" xlink:type="simple">CASENT0005695</ext-link>) [LACM]; Los Angeles Co.: San Gabriel River, 640 m, <named-content xmlns:xlink="http://www.w3.org/1999/xlink" content-type="dwc:verbatimCoordinates" xlink:type="simple">34.2592°, -117.8562°</named-content>, 27.x.2005 (J. des Lauriers) buckwheat/sage chaparral, 1 dealate gyne, 1 worker (<ext-link xmlns:xlink="http://www.w3.org/1999/xlink" ext-link-type="uri" xlink:href="http://data.antweb.org/specimen/CASENT0339237" xlink:type="simple">CASENT0339237</ext-link>) [UCDC]; San Diego Co.: Santa Ysabel Ecological Reserve, 920 m, <named-content xmlns:xlink="http://www.w3.org/1999/xlink" content-type="dwc:verbatimCoordinates" xlink:type="simple">33.1281°, -116.6711°</named-content>, 8.i.2007 8/31/2007 (R. N. Fisher) 1 worker (<ext-link xmlns:xlink="http://www.w3.org/1999/xlink" ext-link-type="uri" xlink:href="http://data.antweb.org/specimen/CASENT0339238" xlink:type="simple">CASENT0339238</ext-link>) [UCDC]; San Bernadino Co.: 28km NW San Bernadino, 1000 m, <named-content xmlns:xlink="http://www.w3.org/1999/xlink" content-type="dwc:verbatimCoordinates" xlink:type="simple">34.32139°, -117.45914°</named-content> ±30 m, 17.iii.2011 (B. E. Boudinot, #BEB364-4) nest in dead shrub stump, montane chaparral, 1 dealate gyne, 1 worker (<ext-link xmlns:xlink="http://www.w3.org/1999/xlink" ext-link-type="uri" xlink:href="http://data.antweb.org/specimen/CASENT0339239" xlink:type="simple">CASENT0339239</ext-link>) [MMPC, 2 workers (<ext-link xmlns:xlink="http://www.w3.org/1999/xlink" ext-link-type="uri" xlink:href="http://data.antweb.org/specimen/CASENT0339240" xlink:type="simple">CASENT0339240</ext-link>) [MMPC]; MEXICO: BAJA CALIFORNIA: Rio San Jose, 1.6 km N Meling Ranch, 640 m, <named-content xmlns:xlink="http://www.w3.org/1999/xlink" content-type="dwc:verbatimCoordinates" xlink:type="simple">30.9833°, -115.7500°</named-content>, 16.v.2000 (R. A. Johnson, #RAJ2004) cottonwood riparian, 2 workers, 1 male (<ext-link xmlns:xlink="http://www.w3.org/1999/xlink" ext-link-type="uri" xlink:href="http://data.antweb.org/specimen/CASENT0339241" xlink:type="simple">CASENT0339241</ext-link>) [UCDC], 2 workers, 1 male (<ext-link xmlns:xlink="http://www.w3.org/1999/xlink" ext-link-type="uri" xlink:href="http://data.antweb.org/specimen/CASENT0339242" xlink:type="simple">CASENT0339242</ext-link>) [UCDC].</p></tp:treatment-sec><tp:treatment-sec sec-type="Etymology"><title>Etymology.</title><p>From Greek: anaphalantos, with a bald forehead, in allusion to the lack of erect setae on the vertex and posterior areas.</p></tp:treatment-sec><tp:treatment-sec sec-type="Remarks"><title>Remarks.</title><p>The reticulate head and mesosoma, without any obvious rugae, and the greatly reduced standing pilosity will separate this from any other western species. In Mackay’s key (<xref ref-type="bibr" rid="B25">2000</xref>) it will run to <italic><tp:taxon-name>Temnothorax silvestrii</tp:taxon-name></italic> from Arizona, but differs from both <italic><tp:taxon-name>Temnothorax silvestrii</tp:taxon-name></italic> and <italic><tp:taxon-name>Temnothorax morongo</tp:taxon-name></italic> (described below) by the greatly reduced pilosity, lack of rugae, and the much thicker, short propodeal spines (<xref ref-type="fig" rid="F19">Figures 19A, D</xref>).</p><p>Little is known of the ecology of this species. Some specimens were collected from a pitfall sample in an area that is mostly oak grassland but including some coastal scrub and riparian scrub. Other records are from chaparral and a cottonwood riparian area. The only nest sample of <italic><tp:taxon-name>Temnothorax anaphalantus</tp:taxon-name></italic> was collected from dead wood in montane chaparral.</p></tp:treatment-sec><tp:treatment-sec><!--Section generated to contain objects referenced in tp:taxon-treatment.--><fig id="F19" position="float" orientation="portrait"><label>Figure 19.</label><caption><p>Lateral views focusing on petiole and postpetiole <bold>A</bold> <italic><tp:taxon-name>Temnothorax anaphalantus</tp:taxon-name></italic> sp. n. (<ext-link xmlns:xlink="http://www.w3.org/1999/xlink" ext-link-type="uri" xlink:href="http://data.antweb.org/specimen/CASENT0339237" xlink:type="simple">CASENT0339237</ext-link>) <bold>B</bold> <italic><tp:taxon-name>Temnothorax arboreus</tp:taxon-name></italic> sp. n. (<ext-link xmlns:xlink="http://www.w3.org/1999/xlink" ext-link-type="uri" xlink:href="http://data.antweb.org/specimen/CASENT0339243" xlink:type="simple">CASENT0339243</ext-link>) <bold>C</bold> <italic><tp:taxon-name>Temnothorax wardi</tp:taxon-name></italic> sp. n. (<ext-link xmlns:xlink="http://www.w3.org/1999/xlink" ext-link-type="uri" xlink:href="http://data.antweb.org/specimen/CASENT0339315" xlink:type="simple">CASENT0339315</ext-link>) <bold>D</bold> <italic><tp:taxon-name>Temnothorax morongo</tp:taxon-name></italic> sp. n. (<ext-link xmlns:xlink="http://www.w3.org/1999/xlink" ext-link-type="uri" xlink:href="http://data.antweb.org/specimen/CASENT0103108" xlink:type="simple">CASENT0103108</ext-link>) <bold>E</bold> <italic><tp:taxon-name>Temnothorax myrmiciformis</tp:taxon-name></italic> sp. n. (<ext-link xmlns:xlink="http://www.w3.org/1999/xlink" ext-link-type="uri" xlink:href="http://data.antweb.org/specimen/CASENT0339323" xlink:type="simple">CASENT0339323</ext-link>) <bold>F</bold> <italic><tp:taxon-name>Temnothorax nuwuvi</tp:taxon-name></italic> sp. n. (<ext-link xmlns:xlink="http://www.w3.org/1999/xlink" ext-link-type="uri" xlink:href="http://data.antweb.org/specimen/LACMENT299376" xlink:type="simple">LACMENT299376</ext-link>).</p></caption><graphic xmlns:xlink="http://www.w3.org/1999/xlink" xlink:href="ZooKeys-372-027-g019.jpg" position="float" orientation="portrait" xlink:type="simple"/></fig><fig id="F23" position="float" orientation="portrait"><label>Figure 23.</label><caption><p><bold>A–B</bold> Dorsal views focusing on gaster <bold>A</bold> <italic><tp:taxon-name>Temnothorax nuwuvi</tp:taxon-name></italic> sp. n. (<ext-link xmlns:xlink="http://www.w3.org/1999/xlink" ext-link-type="uri" xlink:href="http://data.antweb.org/specimen/CASENT0172608" xlink:type="simple">CASENT0172608</ext-link>) <bold>B</bold> <italic><tp:taxon-name>Temnothorax anaphalantus</tp:taxon-name></italic> sp. n. (<ext-link xmlns:xlink="http://www.w3.org/1999/xlink" ext-link-type="uri" xlink:href="http://data.antweb.org/specimen/CASENT0339238" xlink:type="simple">CASENT0339238</ext-link>) <bold>C–D</bold> Full-face views of the head <bold>C</bold> <italic><tp:taxon-name>Temnothorax chandleri</tp:taxon-name></italic> <bold>D</bold> <italic><tp:taxon-name>Temnothorax nitens</tp:taxon-name></italic>.</p></caption><graphic xmlns:xlink="http://www.w3.org/1999/xlink" xlink:href="ZooKeys-372-027-g023.jpg" position="float" orientation="portrait" xlink:type="simple"/></fig><fig id="F24" position="float" orientation="portrait"><label>Figure 24.</label><caption><p>Northern part of recorded distribution of the new species, focusing on southern Oregon, California and Nevada. White circles represent records of <italic><tp:taxon-name>Temnothorax caguatan</tp:taxon-name></italic>; blue circles – <italic><tp:taxon-name>Temnothorax anaphalantus</tp:taxon-name></italic>; orange circles – <italic><tp:taxon-name>Temnothorax arboreus</tp:taxon-name></italic>; white rectangles – <italic><tp:taxon-name>Temnothorax nuwuvi</tp:taxon-name></italic>; blue rectangles – <italic><tp:taxon-name>Temnothorax morongo</tp:taxon-name></italic>; orange rectangles – <italic><tp:taxon-name>Temnothorax myrmiciformis</tp:taxon-name></italic>; white triangle – <italic><tp:taxon-name>Temnothorax quasimodo</tp:taxon-name></italic>; blue triangles – <italic><tp:taxon-name>Temnothorax paiute</tp:taxon-name></italic>; orange triangles – <italic><tp:taxon-name>Temnothorax pseudandrei</tp:taxon-name></italic>; yellow triangles – <italic><tp:taxon-name>Temnothorax wardi</tp:taxon-name></italic>.</p></caption><graphic xmlns:xlink="http://www.w3.org/1999/xlink" xlink:href="ZooKeys-372-027-g024.jpg" position="float" orientation="portrait" xlink:type="simple"/></fig><fig id="F25" position="float" orientation="portrait"><label>Figure 25.</label><caption><p>Southern part of recorded distribution of the new species, focusing on southern California, Baja California and Arizona. White circles represent records of <italic><tp:taxon-name>Temnothorax caguatan</tp:taxon-name></italic>; blue circles – <italic><tp:taxon-name>Temnothorax anaphalantus</tp:taxon-name></italic>; orange circles – <italic><tp:taxon-name>Temnothorax arboreus</tp:taxon-name></italic>; blue rectangles – <italic><tp:taxon-name>Temnothorax morongo</tp:taxon-name></italic>; orange rectangles – <italic><tp:taxon-name>Temnothorax myrmiciformis</tp:taxon-name></italic>; orange triangles – <italic><tp:taxon-name>Temnothorax pseudandrei</tp:taxon-name></italic>; yellow triangles – <italic><tp:taxon-name>Temnothorax wardi</tp:taxon-name></italic>.</p></caption><graphic xmlns:xlink="http://www.w3.org/1999/xlink" xlink:href="ZooKeys-372-027-g025.jpg" position="float" orientation="portrait" xlink:type="simple"/></fig><fig id="F26" position="float" orientation="portrait"><label>Figure 26.</label><caption><p>Distribution of the new species, focusing on southern California where many species co-occur. White circles represent records of <italic><tp:taxon-name>Temnothorax caguatan</tp:taxon-name></italic>; blue circles – <italic><tp:taxon-name>Temnothorax anaphalantus</tp:taxon-name></italic>; orange circles – <italic><tp:taxon-name>Temnothorax arboreus</tp:taxon-name></italic>; blue rectangles – <italic><tp:taxon-name>Temnothorax morongo</tp:taxon-name></italic>; orange rectangles – <italic><tp:taxon-name>Temnothorax myrmiciformis</tp:taxon-name></italic>; yellow triangles – <italic><tp:taxon-name>Temnothorax wardi</tp:taxon-name></italic>.</p></caption><graphic xmlns:xlink="http://www.w3.org/1999/xlink" xlink:href="ZooKeys-372-027-g026.jpg" position="float" orientation="portrait" xlink:type="simple"/></fig></tp:treatment-sec><ref-list><ref id="B36"><mixed-citation xmlns:xlink="http://www.w3.org/1999/xlink" xlink:type="simple"><person-group><name name-style="western"><surname>Ward</surname><given-names>PS</given-names></name></person-group> (<year>2005</year>) <article-title>A synoptic review of the ants of California (Hymenoptera: Formicidae).</article-title><source>Zootaxa</source><volume>936</volume>: <fpage>1</fpage>-<lpage>68</lpage>.</mixed-citation></ref><ref id="B25"><mixed-citation xmlns:xlink="http://www.w3.org/1999/xlink" xlink:type="simple"><person-group><name name-style="western"><surname>Mackay</surname><given-names>WP</given-names></name></person-group> (<year>2000</year>) <article-title>A review of the New World ants of the subgenus <italic>Myrafant</italic>, (Genus <italic>Leptothorax</italic>) (Hymenoptera: Formicidae).</article-title><source>Sociobiology</source><volume>36</volume>: <fpage>265</fpage>-<lpage>444</lpage>.</mixed-citation></ref></ref-list></tp:taxon-treatment>
