# Supplementary material for: Studies on California ants: a review of the genus Temnothorax (Hymenoptera, Formicidae)
Source: Zookeys. 2014 Jan 22;(372):27–89. doi: 10.3897/zookeys.372.6039 (PMC3909803; doi:10.3897/zookeys.372.6039)
Supplement: XML Treatment for Temnothorax arboreus [file zookeys.372.6039-treatment3.xml]

<!DOCTYPE tp:taxon-treatment
  PUBLIC "-//TaxonX//DTD Taxonomic Treatment Publishing DTD v0 20100105//EN" "tax-treatment-NSO.dtd">
<tp:taxon-treatment xmlns:tp="http://www.plazi.org/taxpub"><tp:treatment-meta><mixed-citation publication-type="journal"><person-group><name><surname>Snelling</surname><given-names>Roy R.</given-names></name><name><surname>Borowiec</surname><given-names>Marek L.</given-names></name><name><surname>Prebus</surname><given-names>Matthew M.</given-names></name></person-group><article-title>Studies on California ants: a review of the genus <italic>Temnothorax</italic> (Hymenoptera, Formicidae)</article-title><source>Zookeys</source><day>22</day><month>1</month><year>2014</year><volume>2014</volume><issue>372</issue><fpage>27</fpage><lpage>89</lpage><pub-id pub-id-type="doi">10.3897/zookeys.372.6039</pub-id></mixed-citation></tp:treatment-meta><tp:nomenclature><tp:taxon-name>
                        <tp:taxon-name-part taxon-name-part-type="genus">Temnothorax</tp:taxon-name-part>
                        <tp:taxon-name-part taxon-name-part-type="species">arboreus</tp:taxon-name-part>
                        <object-id xmlns:xlink="http://www.w3.org/1999/xlink" content-type="zoobank" xlink:type="simple">http://zoobank.org/3B57B3A0-7B21-4495-8AEA-B0CE583F16E6</object-id>
                        <object-id xmlns:xlink="http://www.w3.org/1999/xlink" xlink:type="simple">http://species-id.net/wiki/Temnothorax_arboreus</object-id>
                    </tp:taxon-name><tp:taxon-status xmlns:xlink="http://www.w3.org/1999/xlink" xlink:type="simple">sp. n.</tp:taxon-status><xref ref-type="fig" rid="F5">Figures 5</xref><xref ref-type="fig" rid="F19">, 19</xref><xref ref-type="fig" rid="F24">, 24</xref><xref ref-type="fig" rid="F25">–</xref><xref ref-type="fig" rid="F26">26</xref><tp:nomenclature-citation-list><tp:nomenclature-citation><tp:taxon-name>Temnothorax</tp:taxon-name><comment> sp. CA-09; <xref ref-type="bibr" rid="B36">Ward 2005</xref>: 68.</comment></tp:nomenclature-citation></tp:nomenclature-citation-list></tp:nomenclature><tp:treatment-sec sec-type="Diagnosis of worker"><title>Diagnosis of worker.</title><p>Promesonotum flat, followed by sloping dorsal face of the propodeum, so that in lateral view propodeal angles are relatively low on the declivity; head shiny, varying from weakly sculptured to smooth; petiole node robust and triangular in profile; propodeal spines reduced to small angles; body color dark brown.</p></tp:treatment-sec><tp:treatment-sec sec-type="Description"><title>Description.</title><p>Worker measurements (mm) (4 measured): EL 0.128–0.142 (0.136); HFL 0.201–0.444 (0.371); HFW 0.101–0.123 (0.112); HL 0.584–0.652 (0.614); HW 0.475–0.534 (0.502); IOD 0.416–0.453 (0.435); OMD 0.151–0.187 (0.168); PPW 0.197–0.217 (0.206); PSL 0.025–0.034 (0.030); PTW 0.136–0.151 (0.143); PW 0.328–0.369 (0.347); SL 0.395–0.447 (0.425); WL 0.647–0.761 (0.702). Indices: CI 79.6–85.6 (81.8); FI 83.1–84.4 (83.9); OI 21.6–23.0 (22.1); PI 142–145 (144); PSI 4.28–5.21 (4.88); SI 67.6–71.3 (69.2).</p><p>Head longer than broad in frontal view, lateral margins very weakly curved, posterior margin flat to weakly curved. Antennal scape ending below posterior margin by more than its apical width; apical club distinctly 3-segmented. IOD 3.04–3.33 × EL; EL 0.75–0.91 × OMD. Mandible finely longitudinally rugose. Clypeus with 1 or 2 short fine carinae on either side of median carina. Dorsum of head shiny, mostly smooth between scattered fine piligerous punctures; area around frontal carinae moderately shiny and weakly reticulate; malar area with several short fine longitudinal rugae, interspaces dull and sharply reticulate; posterolateral angles of head moderately shiny and weakly reticulate. Dorsum of head with sparse short, fine setae.</p><!--PageBreak--><!--PageBreak--><p>Mesosoma slender, WL 1.97–2.11 times longer than PW; mesosomal dorsum nearly flat in profile before sloping down to obtuse propodeal denticles. Mesosomal dorsum moderately shiny and weakly reticulate but pronotum posteriorly with transverse smooth band; side of pronotum moderately shiny and irregularly rugulose, interspaces inconsistently reticulate; posterior face of propodeum dull and reticulate. Metafemur 3.54–3.97 times longer than wide in dorsal view. Entire length of dorsum with &gt;20 flattened setae that are distinctly longer than those of frons.</p><p>Petiole without anterior peduncle; node robust and subtriangular, no higher than thick, summit subacute; subpetiolar tooth short and acute. Postpetiole profile low; in dorsal view node 1.42–1.45 times width of petiole node. Both segments moderately shiny and mostly finely reticulate. Each node with 4–6 setae similar to those of mesosoma.</p><p>Gaster in dorsal view 2.86–3.02 times wider than postpetiole; disc of first tergite smooth and shiny between sparse piligerous punctures; disc with sparse suberect flattened setae similar to those of mesosoma and scattered finer prostrate pubescence.</p><p>Head and body dark brown, gaster darker posteriorly.</p><p>Gyne and male unknown.</p><fig id="F5" position="float" orientation="portrait"><label>Figure 5.</label><caption><p><italic><tp:taxon-name>Temnothorax arboreus</tp:taxon-name></italic> sp. n., worker (<ext-link xmlns:xlink="http://www.w3.org/1999/xlink" ext-link-type="uri" xlink:href="http://data.antweb.org/specimen/CASENT0339243" xlink:type="simple">CASENT0339243</ext-link>) <bold>A</bold> Body in dorsal view <bold>B</bold> Body in lateral view <bold>C</bold> Head in full-face view.</p></caption><graphic xmlns:xlink="http://www.w3.org/1999/xlink" xlink:href="ZooKeys-372-027-g005.jpg" position="float" orientation="portrait" xlink:type="simple"/></fig></tp:treatment-sec><tp:treatment-sec sec-type="Material examined"><title>Material examined.</title><p>Holotype worker, U.S.A.: CALIFORNIA: San Diego Co.: Wooded Hill, 3 km SW Mount Laguna, 1800 m, <named-content xmlns:xlink="http://www.w3.org/1999/xlink" content-type="dwc:verbatimCoordinates" xlink:type="simple">32.85°, -116.43°</named-content>, 26.v.2004 (P. S. Ward #15254), on low vegetation [beating on <italic><tp:taxon-name>Pinus jeffreyi</tp:taxon-name></italic> foliage], <italic><tp:taxon-name>Pinus jeffreyi</tp:taxon-name></italic> forest (<ext-link xmlns:xlink="http://www.w3.org/1999/xlink" ext-link-type="uri" xlink:href="http://data.antweb.org/specimen/CASENT0339243" xlink:type="simple">CASENT0339243</ext-link>) [UCDC].</p><p>Paratypes. Same data as holotype, 1 worker (<ext-link xmlns:xlink="http://www.w3.org/1999/xlink" ext-link-type="uri" xlink:href="http://data.antweb.org/specimen/CASENT0339243" xlink:type="simple">CASENT0339243</ext-link>) [PSWC], 2 workers (<ext-link xmlns:xlink="http://www.w3.org/1999/xlink" ext-link-type="uri" xlink:href="http://data.antweb.org/specimen/CASENT0339244" xlink:type="simple">CASENT0339244</ext-link>) [UCDC].</p><p>Non-paratypic material examined. U.S.A.: CALIFORNIA: Riverside Co.: San Jacinto Mountains, Idyllwild, 1610 m, <named-content xmlns:xlink="http://www.w3.org/1999/xlink" content-type="dwc:verbatimCoordinates" xlink:type="simple">33.7°, -116.7°</named-content>, 10.vii.1962 (C. O. Eads) on trunk of <italic><tp:taxon-name>Pinus jeffreyi</tp:taxon-name></italic>, 4 workers (<ext-link xmlns:xlink="http://www.w3.org/1999/xlink" ext-link-type="uri" xlink:href="http://data.antweb.org/specimen/CASENT0005933" xlink:type="simple">CASENT0005933</ext-link>, <ext-link xmlns:xlink="http://www.w3.org/1999/xlink" ext-link-type="uri" xlink:href="http://data.antweb.org/specimen/LACMENT299357" xlink:type="simple">LACMENT299357</ext-link>, <ext-link xmlns:xlink="http://www.w3.org/1999/xlink" ext-link-type="uri" xlink:href="http://data.antweb.org/specimen/LACMENT299356" xlink:type="simple">LACMENT299356</ext-link>, <ext-link xmlns:xlink="http://www.w3.org/1999/xlink" ext-link-type="uri" xlink:href="http://data.antweb.org/specimen/LACMENT299355" xlink:type="simple">LACMENT299355</ext-link>) [LACM].</p></tp:treatment-sec><tp:treatment-sec sec-type="Etymology"><title>Etymology.</title><p>From Latin, <italic>arboreus</italic> – of trees, in reference to this being an arboreal species.</p></tp:treatment-sec><tp:treatment-sec sec-type="Remarks"><title>Remarks.</title><p>This species is similar to <italic><tp:taxon-name>Temnothorax nitens</tp:taxon-name></italic> (<xref ref-type="bibr" rid="B18">Emery 1895</xref>) and in the key by <xref ref-type="bibr" rid="B25">Mackay (2000)</xref> it will run, with some difficulty, to <italic><tp:taxon-name>Temnothorax melinus</tp:taxon-name></italic> (<xref ref-type="bibr" rid="B25">Mackay 2000</xref>), a synonym of <italic><tp:taxon-name>Temnothorax nitens</tp:taxon-name></italic> (<xref ref-type="bibr" rid="B36">Ward 2005</xref>). From <italic><tp:taxon-name>Temnothorax nitens</tp:taxon-name></italic> it differs in the much darker color, the obtuse propodeal denticles that are shorter than the subpetiolar tooth, and the considerably more robust petiole node (<xref ref-type="fig" rid="F19">Figure 19B</xref> &amp; <xref ref-type="fig" rid="F21">21E</xref>).</p><p>As the name suggests, <italic><tp:taxon-name>Temnothorax arboreus</tp:taxon-name></italic> is an arboreal species. Workers have been collected from the trunk and beaten from foliage of <italic><tp:taxon-name>Pinus jeffreyi</tp:taxon-name></italic>. That this ant is arboreal further distinguishes it from <italic><tp:taxon-name>Temnothorax nitens</tp:taxon-name></italic>, a species that nests in soil, often under small covering objects such as stones.</p><p>A couple of collections of similar species are known from southeastern Arizona, but we feel the relationship of these samples will be better understood only when more material becomes available.</p><!--PageBreak--></tp:treatment-sec><tp:treatment-sec><!--Section generated to contain objects referenced in tp:taxon-treatment.--><fig id="F19" position="float" orientation="portrait"><label>Figure 19.</label><caption><p>Lateral views focusing on petiole and postpetiole <bold>A</bold> <italic><tp:taxon-name>Temnothorax anaphalantus</tp:taxon-name></italic> sp. n. (<ext-link xmlns:xlink="http://www.w3.org/1999/xlink" ext-link-type="uri" xlink:href="http://data.antweb.org/specimen/CASENT0339237" xlink:type="simple">CASENT0339237</ext-link>) <bold>B</bold> <italic><tp:taxon-name>Temnothorax arboreus</tp:taxon-name></italic> sp. n. (<ext-link xmlns:xlink="http://www.w3.org/1999/xlink" ext-link-type="uri" xlink:href="http://data.antweb.org/specimen/CASENT0339243" xlink:type="simple">CASENT0339243</ext-link>) <bold>C</bold> <italic><tp:taxon-name>Temnothorax wardi</tp:taxon-name></italic> sp. n. (<ext-link xmlns:xlink="http://www.w3.org/1999/xlink" ext-link-type="uri" xlink:href="http://data.antweb.org/specimen/CASENT0339315" xlink:type="simple">CASENT0339315</ext-link>) <bold>D</bold> <italic><tp:taxon-name>Temnothorax morongo</tp:taxon-name></italic> sp. n. (<ext-link xmlns:xlink="http://www.w3.org/1999/xlink" ext-link-type="uri" xlink:href="http://data.antweb.org/specimen/CASENT0103108" xlink:type="simple">CASENT0103108</ext-link>) <bold>E</bold> <italic><tp:taxon-name>Temnothorax myrmiciformis</tp:taxon-name></italic> sp. n. (<ext-link xmlns:xlink="http://www.w3.org/1999/xlink" ext-link-type="uri" xlink:href="http://data.antweb.org/specimen/CASENT0339323" xlink:type="simple">CASENT0339323</ext-link>) <bold>F</bold> <italic><tp:taxon-name>Temnothorax nuwuvi</tp:taxon-name></italic> sp. n. (<ext-link xmlns:xlink="http://www.w3.org/1999/xlink" ext-link-type="uri" xlink:href="http://data.antweb.org/specimen/LACMENT299376" xlink:type="simple">LACMENT299376</ext-link>).</p></caption><graphic xmlns:xlink="http://www.w3.org/1999/xlink" xlink:href="ZooKeys-372-027-g019.jpg" position="float" orientation="portrait" xlink:type="simple"/></fig><fig id="F24" position="float" orientation="portrait"><label>Figure 24.</label><caption><p>Northern part of recorded distribution of the new species, focusing on southern Oregon, California and Nevada. White circles represent records of <italic><tp:taxon-name>Temnothorax caguatan</tp:taxon-name></italic>; blue circles – <italic><tp:taxon-name>Temnothorax anaphalantus</tp:taxon-name></italic>; orange circles – <italic><tp:taxon-name>Temnothorax arboreus</tp:taxon-name></italic>; white rectangles – <italic><tp:taxon-name>Temnothorax nuwuvi</tp:taxon-name></italic>; blue rectangles – <italic><tp:taxon-name>Temnothorax morongo</tp:taxon-name></italic>; orange rectangles – <italic><tp:taxon-name>Temnothorax myrmiciformis</tp:taxon-name></italic>; white triangle – <italic><tp:taxon-name>Temnothorax quasimodo</tp:taxon-name></italic>; blue triangles – <italic><tp:taxon-name>Temnothorax paiute</tp:taxon-name></italic>; orange triangles – <italic><tp:taxon-name>Temnothorax pseudandrei</tp:taxon-name></italic>; yellow triangles – <italic><tp:taxon-name>Temnothorax wardi</tp:taxon-name></italic>.</p></caption><graphic xmlns:xlink="http://www.w3.org/1999/xlink" xlink:href="ZooKeys-372-027-g024.jpg" position="float" orientation="portrait" xlink:type="simple"/></fig><fig id="F25" position="float" orientation="portrait"><label>Figure 25.</label><caption><p>Southern part of recorded distribution of the new species, focusing on southern California, Baja California and Arizona. White circles represent records of <italic><tp:taxon-name>Temnothorax caguatan</tp:taxon-name></italic>; blue circles – <italic><tp:taxon-name>Temnothorax anaphalantus</tp:taxon-name></italic>; orange circles – <italic><tp:taxon-name>Temnothorax arboreus</tp:taxon-name></italic>; blue rectangles – <italic><tp:taxon-name>Temnothorax morongo</tp:taxon-name></italic>; orange rectangles – <italic><tp:taxon-name>Temnothorax myrmiciformis</tp:taxon-name></italic>; orange triangles – <italic><tp:taxon-name>Temnothorax pseudandrei</tp:taxon-name></italic>; yellow triangles – <italic><tp:taxon-name>Temnothorax wardi</tp:taxon-name></italic>.</p></caption><graphic xmlns:xlink="http://www.w3.org/1999/xlink" xlink:href="ZooKeys-372-027-g025.jpg" position="float" orientation="portrait" xlink:type="simple"/></fig><fig id="F26" position="float" orientation="portrait"><label>Figure 26.</label><caption><p>Distribution of the new species, focusing on southern California where many species co-occur. White circles represent records of <italic><tp:taxon-name>Temnothorax caguatan</tp:taxon-name></italic>; blue circles – <italic><tp:taxon-name>Temnothorax anaphalantus</tp:taxon-name></italic>; orange circles – <italic><tp:taxon-name>Temnothorax arboreus</tp:taxon-name></italic>; blue rectangles – <italic><tp:taxon-name>Temnothorax morongo</tp:taxon-name></italic>; orange rectangles – <italic><tp:taxon-name>Temnothorax myrmiciformis</tp:taxon-name></italic>; yellow triangles – <italic><tp:taxon-name>Temnothorax wardi</tp:taxon-name></italic>.</p></caption><graphic xmlns:xlink="http://www.w3.org/1999/xlink" xlink:href="ZooKeys-372-027-g026.jpg" position="float" orientation="portrait" xlink:type="simple"/></fig><fig id="F21" position="float" orientation="portrait"><label>Figure 21.</label><caption><p><bold>A–F</bold> Lateral views focusing on mesosoma <bold>A</bold> <italic><tp:taxon-name>Temnothorax andrei</tp:taxon-name></italic> <bold>B</bold> <italic><tp:taxon-name>Temnothorax chandleri</tp:taxon-name></italic> <bold>C</bold> <italic><tp:taxon-name>Temnothorax gallae</tp:taxon-name></italic> <bold>D</bold> <italic><tp:taxon-name>Temnothorax nevadensis</tp:taxon-name></italic> <bold>E</bold> <italic><tp:taxon-name>Temnothorax nitens</tp:taxon-name></italic> <bold>F</bold> <italic><tp:taxon-name>Temnothorax rudis</tp:taxon-name></italic> <bold>G–H</bold> Lateral views focusing on head <bold>G</bold> <italic><tp:taxon-name>Temnothorax andrei</tp:taxon-name></italic> <bold>H</bold> <italic><tp:taxon-name>Temnothorax obliquicanthus</tp:taxon-name></italic>.</p></caption><graphic xmlns:xlink="http://www.w3.org/1999/xlink" xlink:href="ZooKeys-372-027-g021.jpg" position="float" orientation="portrait" xlink:type="simple"/></fig></tp:treatment-sec><ref-list><ref id="B36"><mixed-citation xmlns:xlink="http://www.w3.org/1999/xlink" xlink:type="simple"><person-group><name name-style="western"><surname>Ward</surname><given-names>PS</given-names></name></person-group> (<year>2005</year>) <article-title>A synoptic review of the ants of California (Hymenoptera: Formicidae).</article-title><source>Zootaxa</source><volume>936</volume>: <fpage>1</fpage>-<lpage>68</lpage>.</mixed-citation></ref><ref id="B18"><mixed-citation xmlns:xlink="http://www.w3.org/1999/xlink" xlink:type="simple"><person-group><name name-style="western"><surname>Emery</surname><given-names>C</given-names></name></person-group> (<year>1895</year>) <article-title>Beiträge zur Kenntniss der nordamerikanischen Ameisenfauna. (Schluss.) Zoologische Jahrbücher.</article-title><source>Abtheilung für Systematik, Geographie und Biologie der Tiere</source><volume>8</volume>: <fpage>257</fpage>-<lpage>360</lpage>.</mixed-citation></ref><ref id="B25"><mixed-citation xmlns:xlink="http://www.w3.org/1999/xlink" xlink:type="simple"><person-group><name name-style="western"><surname>Mackay</surname><given-names>WP</given-names></name></person-group> (<year>2000</year>) <article-title>A review of the New World ants of the subgenus <italic>Myrafant</italic>, (Genus <italic>Leptothorax</italic>) (Hymenoptera: Formicidae).</article-title><source>Sociobiology</source><volume>36</volume>: <fpage>265</fpage>-<lpage>444</lpage>.</mixed-citation></ref></ref-list></tp:taxon-treatment>
