# Supplementary material for: Studies on California ants: a review of the genus Temnothorax (Hymenoptera, Formicidae)
Source: Zookeys. 2014 Jan 22;(372):27–89. doi: 10.3897/zookeys.372.6039 (PMC3909803; doi:10.3897/zookeys.372.6039)
Supplement: XML Treatment for Temnothorax caguatan [file zookeys.372.6039-treatment4.xml]

<!DOCTYPE tp:taxon-treatment
  PUBLIC "-//TaxonX//DTD Taxonomic Treatment Publishing DTD v0 20100105//EN" "tax-treatment-NSO.dtd">
<tp:taxon-treatment xmlns:tp="http://www.plazi.org/taxpub"><tp:treatment-meta><mixed-citation publication-type="journal"><person-group><name><surname>Snelling</surname><given-names>Roy R.</given-names></name><name><surname>Borowiec</surname><given-names>Marek L.</given-names></name><name><surname>Prebus</surname><given-names>Matthew M.</given-names></name></person-group><article-title>Studies on California ants: a review of the genus <italic>Temnothorax</italic> (Hymenoptera, Formicidae)</article-title><source>Zookeys</source><day>22</day><month>1</month><year>2014</year><volume>2014</volume><issue>372</issue><fpage>27</fpage><lpage>89</lpage><pub-id pub-id-type="doi">10.3897/zookeys.372.6039</pub-id></mixed-citation></tp:treatment-meta><tp:nomenclature><tp:taxon-name>
                        <tp:taxon-name-part taxon-name-part-type="genus">Temnothorax</tp:taxon-name-part>
                        <tp:taxon-name-part taxon-name-part-type="species">caguatan</tp:taxon-name-part>
                        <object-id xmlns:xlink="http://www.w3.org/1999/xlink" content-type="zoobank" xlink:type="simple">http://zoobank.org/92EEDBB7-CF03-492D-A807-DAAC2662EA22</object-id>
                        <object-id xmlns:xlink="http://www.w3.org/1999/xlink" xlink:type="simple">http://species-id.net/wiki/Temnothorax_caguatan</object-id>
                    </tp:taxon-name><tp:taxon-status xmlns:xlink="http://www.w3.org/1999/xlink" xlink:type="simple">sp. n.</tp:taxon-status><xref ref-type="fig" rid="F1">Figures 1</xref><xref ref-type="fig" rid="F6">, 6</xref><xref ref-type="fig" rid="F7">–</xref><xref ref-type="fig" rid="F8">8</xref><xref ref-type="fig" rid="F20">, 20</xref><xref ref-type="fig" rid="F24">, 24</xref><xref ref-type="fig" rid="F25">–</xref><xref ref-type="fig" rid="F26">26</xref><tp:nomenclature-citation-list><tp:nomenclature-citation><tp:taxon-name>Leptothorax</tp:taxon-name><comment> sp. BCA-3; <xref ref-type="bibr" rid="B24">Johnson and Ward 2002</xref>: 1023.</comment></tp:nomenclature-citation><tp:nomenclature-citation><tp:taxon-name>Temnothorax</tp:taxon-name><comment> sp. CA-03; <xref ref-type="bibr" rid="B36">Ward 2005</xref>: 68.</comment></tp:nomenclature-citation></tp:nomenclature-citation-list></tp:nomenclature><tp:treatment-sec sec-type="Diagnosis of worker"><title>Diagnosis of worker.</title><p>Antenna 11-segmented; propodeal spines distinct and more than half as long as distance between their bases; node of petiole node subrectangular in profile; head and mesosoma coarsely rugose and with reticulate interspaces.</p></tp:treatment-sec><tp:treatment-sec sec-type="Description"><title>Description.</title><p>Worker measurements (mm) (18 measured). EL 0.150–0.179 (0.162); HFL 0.461–0.582 (0.507); HFW 0.120–0.147 (0.129); HL 0.674–0.769 (0.706); HW 0.560–0.673 (0.604); IOD 0.486–0.585 (0.526); OMD 0.158–0.194 (0.171); PPW 0.257–0.321 (0.279); PSL 0.153–0.203 (0.166); PTW 0.192–0.259 (0.214); PW 0.387–0.480 (0.421); SL 0.437–0.524 (0.464); WL 0.757–0.927 (0.826). Indices: CI 81.8–88.5 (85.5); FI 79.7–90.5 (83.9); OI 21.7–24.4 (23.0); PI 123–138 (131); PSI 22.4–26.4 (23.5); SI 64.0–68.1 (65.7).</p><p>Head longer than broad in frontal view; lateral margins parallel or nearly so; posterior margin transverse. Antenna 11-segmented with indistinct apical 3-segmented club; scape ending below posterior margin by more than its apical width. Eye small; IOD 3.04–3.44 × EL; EL 0.88–1.04 × OMD. Mandibles coarsely longitudinally rugose. Median carina of clypeus flanked on each side by three about equally strong carinae. Dorsum of head with coarse longitudinal rugae that diverge slightly posteriorly; posterior one–third to one–half with coarse rugoreticulosity; interspaces slightly shiny with shallow punctures. Dorsum with sparse erect, stiff, blunt–tipped yellowish setae; ventral surface with several longer acute setae on each side.</p><p>Mesosoma slender, WL 1.91–2.03 × PW; profile of mesosomal dorsum nearly flat, sometimes weakly depressed at metanotal suture. Propodeal spines well developed, PSI 22.4–26.4, slightly down–curved in profile and about as long as distance between their bases. Dorsum and sides with strong, well–separated longitudinal rugae, interspaces contiguously punctate and slightly shiny; pronotum anteriorly usually with some reticulae. Metafemur 3.72–4.23 × longer than thick in dorsal view. Dorsum with 20+ short standing setae along entire length.</p><p>Petiole with anterior peduncle; node in profile subrectangular, dorsal face sloping posteriorly, flat to slightly convex; posterior face short; subpetiolar tooth prominent, usually acute; Postpetiole rectangular in dorsal view and 1.23–1.38 times as wide as petiole node. Petiole node rugoreticulate, postpetiole similar and with weak longitudinal rugae at sides; both nodes finely reticulate between rugae. Each with 6–10 standing setae that are longer than those of mesosoma.</p><p>Gaster, in dorsal view, 2.40–2.66 times wider than node of postpetiole. Disc of first tergum smooth and shiny between sparse, distinct piligerous punctures. All segments with numerous long, narrowly rectangular to subacute yellowish setae.</p><!--PageBreak--><p>Head and body light to dark reddish-brown, mesosoma lighter than either head or gaster.</p><p>Gyne measurements (1 measured): EL 0.246; HFL 0.740; HFW 0.162; HL 0.811; HW 0.762; IOD 0.633; OMD 0.164; PPW 0.405; PSL 0.178; PTW 0.305; PW 0.814; SL 0.549; WL 1.446. Indices: CI 94.0; FI 97.1; OI 30.3; PI 133; PSI 22.0; SI 67.7.</p><p>Head longer than broad, margins approximately parallel in frontal view and broadly rounded into transverse posterior margin. Antennal scape extending back to level of lateral ocellus. Eye large and moderately convex, IOD 2.57 × EL in frontal view; EL 1.50 × OMD. Sculpture and pilosity about as in worker.</p><p>Mesosoma slender, WL 1.78 × PW. Mesonotum flat in profile. Propodeal spines thick at base, about half as long as infraspinal distance. Mesoscutum with conspicuous longitudinal rugae, and interspaces weakly reticulate; mesoscutellum also rugose, but more irregularly, underlying irregular sculpture more pronounced than on mesoscutum. Side of pronotum duller and with distinct fine reticulum; mesepisternum shinier and finely reticulate anteriorly to longitudinally rugose posteriorly; propodeum dull, finely reticulate with striae in anterior portion. Pilosity suberect to erect, short (less than 0.1 mm), not flattened and relatively sharp-tipped.</p><p>Remainder as described for worker; gaster 2.95 × as wide as postpetiole.</p><p>Male measurements (mm) (2 measured): EL 0.212–0.238 (0.225); HFL 0.686–0.695 (0.691); HFW 0.075–0.084 (0.080); HL 0.502–0.523 (0.513); HW 0.481–0.483 (0.482); IOD 0.333–0.376 (0.355); OMD 0.052–0.058 (0.055); PPW 0.221–0.225 (0.223); PSL N/A; PTW 0.173–0.181 (0.177); PW 0.641–0.668 (0.655); SL 0.140–0.150 (0.145); WL 1.044–1.150 (1.097). Indices: CI 92.4–95.8 (94.1); FI 143–144 (143); OI 40.5–47.4 (44); PI 124–128 (126); PSI N/A; SI 27.9–28.7 (28.3).</p><p>Head longer than broad, margins behind eyes slightly convergent and broadly rounded into weakly convex posterior margin. Eyes large and strongly bulging; IOD 1.57–1.58 × EL; OMD very short, about equal to transverse diameter of anterior ocellus; interocellar distance 2.30–2.40 and ocellocular distance 2.20–2.30 times diameter of anterior ocellus. Scape less than a third the length of IOD. Head finely reticulate and with regular longitudinal rugae dorsally and circling the eyes. Dorsum of head with erect setae which are long and sharp–tipped.</p><p>Mesosoma robust, WL 1.56–1.79 × PTW. Propodeal spines absent. Sculpture fine and weak, mesoscutal dorsum with very fine longitudinal rugosity, mesoscutellum mostly smooth with scattered rugae. Mesoscutum with scattered suberect short, slender setae; several pairs of longer setae submedially on mesoscutellum.</p><p>Summit of petiole node low, broadly convex in profile; subpetiolar process absent.</p><p>Mesosoma and petiolar segments brownish yellow; appendages yellow; head and gaster reddish brown.</p><fig id="F6" position="float" orientation="portrait"><label>Figure 6.</label><caption><p><italic><tp:taxon-name>Temnothorax caguatan</tp:taxon-name></italic> sp. n., worker (<ext-link xmlns:xlink="http://www.w3.org/1999/xlink" ext-link-type="uri" xlink:href="http://data.antweb.org/specimen/CASENT0339286" xlink:type="simple">CASENT0339286</ext-link>) <bold>A</bold> Body in dorsal view <bold>B</bold> Body in lateral view <bold>C</bold> Head in full-face view.</p></caption><graphic xmlns:xlink="http://www.w3.org/1999/xlink" xlink:href="ZooKeys-372-027-g006.jpg" position="float" orientation="portrait" xlink:type="simple"/></fig><fig id="F7" position="float" orientation="portrait"><label>Figure 7.</label><caption><p><italic><tp:taxon-name>Temnothorax caguatan</tp:taxon-name></italic> sp. n., dealate gyne (<ext-link xmlns:xlink="http://www.w3.org/1999/xlink" ext-link-type="uri" xlink:href="http://data.antweb.org/specimen/CASENT0339250" xlink:type="simple">CASENT0339250</ext-link>) <bold>A</bold> Body in dorsal view <bold>B</bold> Body in lateral view <bold>C</bold> Head in full-face view.</p></caption><graphic xmlns:xlink="http://www.w3.org/1999/xlink" xlink:href="ZooKeys-372-027-g007.jpg" position="float" orientation="portrait" xlink:type="simple"/></fig><fig id="F8" position="float" orientation="portrait"><label>Figure 8.</label><caption><p><italic><tp:taxon-name>Temnothorax caguatan</tp:taxon-name></italic> sp. n., male (<ext-link xmlns:xlink="http://www.w3.org/1999/xlink" ext-link-type="uri" xlink:href="http://data.antweb.org/specimen/CASENT0339304" xlink:type="simple">CASENT0339304</ext-link>) <bold>A</bold> Body in dorsal view <bold>B</bold> Body in lateral view <bold>C</bold> Head in full-face view.</p></caption><graphic xmlns:xlink="http://www.w3.org/1999/xlink" xlink:href="ZooKeys-372-027-g008.jpg" position="float" orientation="portrait" xlink:type="simple"/></fig></tp:treatment-sec><tp:treatment-sec sec-type="Material examined"><title>Material examined.</title><p>Holotype worker, U.S.A.: CALIFORNIA: San Diego Co.: Wooded Hill 3km SW Mount Laguna, 1800 m, <named-content xmlns:xlink="http://www.w3.org/1999/xlink" content-type="dwc:verbatimCoordinates" xlink:type="simple">32.85°, -116.43°</named-content>, 26.v.2004, (P. S. Ward, #15252), ex dead branch of <italic><tp:taxon-name>Pinus jeffreyi</tp:taxon-name></italic>, <italic><tp:taxon-name>Pinus jeffreyi</tp:taxon-name></italic> forest (<ext-link xmlns:xlink="http://www.w3.org/1999/xlink" ext-link-type="uri" xlink:href="http://data.antweb.org/specimen/CASENT0339251" xlink:type="simple">CASENT0339251</ext-link>) [UCDC].</p><p>Paratypes. Same data as the holotype, 1 worker (<ext-link xmlns:xlink="http://www.w3.org/1999/xlink" ext-link-type="uri" xlink:href="http://data.antweb.org/specimen/CASENT0339252" xlink:type="simple">CASENT0339252</ext-link>) [AMNH], 1 worker (<ext-link xmlns:xlink="http://www.w3.org/1999/xlink" ext-link-type="uri" xlink:href="http://data.antweb.org/specimen/CASENT0339253" xlink:type="simple">CASENT0339253</ext-link>) [AMNH], 1 worker (<ext-link xmlns:xlink="http://www.w3.org/1999/xlink" ext-link-type="uri" xlink:href="http://data.antweb.org/specimen/CASENT0339254" xlink:type="simple">CASENT0339254</ext-link>) [AMNH], <!--PageBreak--><!--PageBreak-->1 worker (<ext-link xmlns:xlink="http://www.w3.org/1999/xlink" ext-link-type="uri" xlink:href="http://data.antweb.org/specimen/CASENT0339255" xlink:type="simple">CASENT0339255</ext-link>) [CASC], 1 worker (<ext-link xmlns:xlink="http://www.w3.org/1999/xlink" ext-link-type="uri" xlink:href="http://data.antweb.org/specimen/CASENT0339256" xlink:type="simple">CASENT0339256</ext-link>) [CASC], 1 worker (<ext-link xmlns:xlink="http://www.w3.org/1999/xlink" ext-link-type="uri" xlink:href="http://data.antweb.org/specimen/CASENT0339257" xlink:type="simple">CASENT0339257</ext-link>) [CASC], 1 worker (<ext-link xmlns:xlink="http://www.w3.org/1999/xlink" ext-link-type="uri" xlink:href="http://data.antweb.org/specimen/CASENT0339258" xlink:type="simple">CASENT0339258</ext-link>) [LACM], 1 worker (<ext-link xmlns:xlink="http://www.w3.org/1999/xlink" ext-link-type="uri" xlink:href="http://data.antweb.org/specimen/CASENT0339259" xlink:type="simple">CASENT0339259</ext-link>) [LACM], 1 worker (<ext-link xmlns:xlink="http://www.w3.org/1999/xlink" ext-link-type="uri" xlink:href="http://data.antweb.org/specimen/CASENT0339260" xlink:type="simple">CASENT0339260</ext-link>) [LACM], 1 worker (<ext-link xmlns:xlink="http://www.w3.org/1999/xlink" ext-link-type="uri" xlink:href="http://data.antweb.org/specimen/CASENT0339261" xlink:type="simple">CASENT0339261</ext-link>) [USNM], 1 worker (<ext-link xmlns:xlink="http://www.w3.org/1999/xlink" ext-link-type="uri" xlink:href="http://data.antweb.org/specimen/CASENT0339262" xlink:type="simple">CASENT0339262</ext-link>) [USNM], 1 worker (<ext-link xmlns:xlink="http://www.w3.org/1999/xlink" ext-link-type="uri" xlink:href="http://data.antweb.org/specimen/CASENT0339263" xlink:type="simple">CASENT0339263</ext-link>) [USNM]; 1 dealate gyne, 2 workers (<ext-link xmlns:xlink="http://www.w3.org/1999/xlink" ext-link-type="uri" xlink:href="http://data.antweb.org/specimen/CASENT0339250" xlink:type="simple">CASENT0339250</ext-link>) [UCDC], 1 worker (<ext-link xmlns:xlink="http://www.w3.org/1999/xlink" ext-link-type="uri" xlink:href="http://data.antweb.org/specimen/CASENT0339264" xlink:type="simple">CASENT0339264</ext-link>) [UCDC], 1 worker (<ext-link xmlns:xlink="http://www.w3.org/1999/xlink" ext-link-type="uri" xlink:href="http://data.antweb.org/specimen/CASENT0339265" xlink:type="simple">CASENT0339265</ext-link>) [UCDC], 1 worker (<ext-link xmlns:xlink="http://www.w3.org/1999/xlink" ext-link-type="uri" xlink:href="http://data.antweb.org/specimen/CASENT0339266" xlink:type="simple">CASENT0339266</ext-link>) [UCDC].</p><p>Non-paratypic material examined. U.S.A.: OREGON: Jackson Co.: Jacksonville, 560 m, <named-content xmlns:xlink="http://www.w3.org/1999/xlink" content-type="dwc:verbatimCoordinates" xlink:type="simple">42.31°, -122.982°</named-content>, 16.vi.2007 (P. S. Ward, #PSW15896.1) on <!--PageBreak--><!--PageBreak--><!--PageBreak--><!--PageBreak--><italic><tp:taxon-name>Arctostaphylos</tp:taxon-name></italic>, oak woodland, 3 workers (<ext-link xmlns:xlink="http://www.w3.org/1999/xlink" ext-link-type="uri" xlink:href="http://data.antweb.org/specimen/CASENT0106506" xlink:type="simple">CASENT0106506</ext-link>) [UCDC]; Josephine Co.: 6 km NW Kerby, 460 m, <named-content xmlns:xlink="http://www.w3.org/1999/xlink" content-type="dwc:verbatimCoordinates" xlink:type="simple">42.23°, -123.70°</named-content>, 30.vii.1999 (P. S. Ward, #PSW14130-1) on low vegetation, <italic><tp:taxon-name>Pinus jeffreyi</tp:taxon-name></italic> forest, 1 worker (<ext-link xmlns:xlink="http://www.w3.org/1999/xlink" ext-link-type="uri" xlink:href="http://data.antweb.org/specimen/CASENT0339281" xlink:type="simple">CASENT0339281</ext-link>) [UCDC]; Napa Co.: 5 km W Oakville, 560 m, <named-content xmlns:xlink="http://www.w3.org/1999/xlink" content-type="dwc:verbatimCoordinates" xlink:type="simple">38.4300°, -122.4500°</named-content>, 1.iv.1994 (P. S. Ward, #PSW12504-3) on <italic><tp:taxon-name>Arctostaphylos</tp:taxon-name></italic>, chaparral on serpentine, 3 workers (<ext-link xmlns:xlink="http://www.w3.org/1999/xlink" ext-link-type="uri" xlink:href="http://data.antweb.org/specimen/CASENT0100026" xlink:type="simple">CASENT0100026</ext-link>) [UCDC]; Nevada Co.: Lang Crossing, South Yuba River, 1425 m, <named-content xmlns:xlink="http://www.w3.org/1999/xlink" content-type="dwc:verbatimCoordinates" xlink:type="simple">39.32°, -120.65°</named-content>, 21.iv.1994 (P. S. Ward, #PSW12570) ex dead branch of <italic><tp:taxon-name>Quercus chrysolepis</tp:taxon-name></italic>, oak woodland, 3 workers (<ext-link xmlns:xlink="http://www.w3.org/1999/xlink" ext-link-type="uri" xlink:href="http://data.antweb.org/specimen/CASENT0339245" xlink:type="simple">CASENT0339245</ext-link>) [UCDC]; Nevada Co.: Lang Crossing, South Yuba River, 1425 m, <named-content xmlns:xlink="http://www.w3.org/1999/xlink" content-type="dwc:verbatimCoordinates" xlink:type="simple">39.32°, -120.65°</named-content>, 21.iv.1994 (P. S. Ward, #PSW12570) ex dead branch of <italic><tp:taxon-name>Quercus chrysolepis</tp:taxon-name></italic>, oak woodland, 3 workers (<ext-link xmlns:xlink="http://www.w3.org/1999/xlink" ext-link-type="uri" xlink:href="http://data.antweb.org/specimen/CASENT0339246" xlink:type="simple">CASENT0339246</ext-link>) [PSWC]; Placer Co.: 2 km E Colfax, 490 m, <named-content xmlns:xlink="http://www.w3.org/1999/xlink" content-type="dwc:verbatimCoordinates" xlink:type="simple">39.1°, -120.93°</named-content>, 12.iv.1994 (P. S. Ward, #PSW12561) ground forager, oak woodland, 1 worker (<ext-link xmlns:xlink="http://www.w3.org/1999/xlink" ext-link-type="uri" xlink:href="http://data.antweb.org/specimen/CASENT0339247" xlink:type="simple">CASENT0339247</ext-link>) [UCDC]; Placer Co.: 2 km E Colfax, 490 m, <named-content xmlns:xlink="http://www.w3.org/1999/xlink" content-type="dwc:verbatimCoordinates" xlink:type="simple">39.1°, -120.93°</named-content>, 12.iv.1994 (P. S. Ward, #PSW12562) on <italic><tp:taxon-name>Arctostaphylos</tp:taxon-name></italic>, oak woodland, 1 worker (<ext-link xmlns:xlink="http://www.w3.org/1999/xlink" ext-link-type="uri" xlink:href="http://data.antweb.org/specimen/CASENT0339248" xlink:type="simple">CASENT0339248</ext-link>) [UCDC]; San Benito Co.: San Benito Mountain, 1320 m, <named-content xmlns:xlink="http://www.w3.org/1999/xlink" content-type="dwc:verbatimCoordinates" xlink:type="simple">36.38°, -120.65°</named-content>, 17.iv.1999 (P. S. Ward, #PSW13997-2) on <italic><tp:taxon-name>Arctostaphylos</tp:taxon-name></italic>, chaparral on serpentine, 2 workers (<ext-link xmlns:xlink="http://www.w3.org/1999/xlink" ext-link-type="uri" xlink:href="http://data.antweb.org/specimen/CASENT0339249" xlink:type="simple">CASENT0339249</ext-link>) [UCDC]; San Mateo Co.: Jasper Ridge, 150 m, <named-content xmlns:xlink="http://www.w3.org/1999/xlink" content-type="dwc:verbatimCoordinates" xlink:type="simple">37.4°, -122.23°</named-content>, 27.iv.2003 (P. S. Ward, #PSW14825) ex dead branch of <italic><tp:taxon-name>Quercus agrifolia</tp:taxon-name></italic>, oak woodland, 3 workers (<ext-link xmlns:xlink="http://www.w3.org/1999/xlink" ext-link-type="uri" xlink:href="http://data.antweb.org/specimen/CASENT0339267" xlink:type="simple">CASENT0339267</ext-link>) [UCDC]; San Mateo Co.: Jasper Ridge, 150 m, <named-content xmlns:xlink="http://www.w3.org/1999/xlink" content-type="dwc:verbatimCoordinates" xlink:type="simple">37.40°, -122.23°</named-content>, 27.iv.2003 (P. S. Ward, #PSW14832-3) on <italic><tp:taxon-name>Arctostaphylos</tp:taxon-name></italic>, chaparral, 2 workers (<ext-link xmlns:xlink="http://www.w3.org/1999/xlink" ext-link-type="uri" xlink:href="http://data.antweb.org/specimen/CASENT0100027" xlink:type="simple">CASENT0100027</ext-link>) [UCDC]; Santa Barbara Co.: Los Padres National Forest, Cachuma Saddle, 1080 m, <named-content xmlns:xlink="http://www.w3.org/1999/xlink" content-type="dwc:verbatimCoordinates" xlink:type="simple">34.73°, -119.92°</named-content>, 27.xi.1986 (P. S. Ward, #PSW8780) ex dead branch of <italic><tp:taxon-name>Quercus agrifolia</tp:taxon-name></italic>, oak woodland, 1 dealate gyne, 18 workers (<ext-link xmlns:xlink="http://www.w3.org/1999/xlink" ext-link-type="uri" xlink:href="http://data.antweb.org/specimen/CASENT0339268" xlink:type="simple">CASENT0339268</ext-link>, <ext-link xmlns:xlink="http://www.w3.org/1999/xlink" ext-link-type="uri" xlink:href="http://data.antweb.org/specimen/CASENT0339269" xlink:type="simple">CASENT0339269</ext-link>, <ext-link xmlns:xlink="http://www.w3.org/1999/xlink" ext-link-type="uri" xlink:href="http://data.antweb.org/specimen/CASENT0339270" xlink:type="simple">CASENT0339270</ext-link>, <ext-link xmlns:xlink="http://www.w3.org/1999/xlink" ext-link-type="uri" xlink:href="http://data.antweb.org/specimen/CASENT0339271" xlink:type="simple">CASENT0339271</ext-link>, <ext-link xmlns:xlink="http://www.w3.org/1999/xlink" ext-link-type="uri" xlink:href="http://data.antweb.org/specimen/CASENT0339272" xlink:type="simple">CASENT0339272</ext-link>, <ext-link xmlns:xlink="http://www.w3.org/1999/xlink" ext-link-type="uri" xlink:href="http://data.antweb.org/specimen/CASENT0339273" xlink:type="simple">CASENT0339273</ext-link>, <ext-link xmlns:xlink="http://www.w3.org/1999/xlink" ext-link-type="uri" xlink:href="http://data.antweb.org/specimen/CASENT0339274" xlink:type="simple">CASENT0339274</ext-link>) [UCDC]; Santa Barbara Co.: Los Padres National Forest, Ranger Peak, 1110 m, <named-content xmlns:xlink="http://www.w3.org/1999/xlink" content-type="dwc:verbatimCoordinates" xlink:type="simple">34.72°, -119.97°</named-content>, 27.xi.1986 (P. S. Ward, #PSW8786) on <italic><tp:taxon-name>Arctostaphylos</tp:taxon-name></italic>, oak woodland, 1 worker (<ext-link xmlns:xlink="http://www.w3.org/1999/xlink" ext-link-type="uri" xlink:href="http://data.antweb.org/specimen/CASENT0339275" xlink:type="simple">CASENT0339275</ext-link>) [UCDC]; Santa Cruz Co.: Castle Rock State Park, 880 m, <named-content xmlns:xlink="http://www.w3.org/1999/xlink" content-type="dwc:verbatimCoordinates" xlink:type="simple">37.2317°, -122.1083°</named-content>, 18.iv.2010 (M. L. Borowiec, #MLB12) nest in dead branch on ground, oak woodland, 3 workers (<ext-link xmlns:xlink="http://www.w3.org/1999/xlink" ext-link-type="uri" xlink:href="http://data.antweb.org/specimen/CASENT0339308" xlink:type="simple">CASENT0339308</ext-link>) [MLBC]; Tulare Co.: 15 km NE Three Rivers, 900 m, <named-content xmlns:xlink="http://www.w3.org/1999/xlink" content-type="dwc:verbatimCoordinates" xlink:type="simple">36.52°, -118.77°</named-content>, 17.iv.1994 (P. S. Ward, #PSW12557) on <italic><tp:taxon-name>Arctostaphylos</tp:taxon-name></italic>, oak woodland, 2 workers (<ext-link xmlns:xlink="http://www.w3.org/1999/xlink" ext-link-type="uri" xlink:href="http://data.antweb.org/specimen/CASENT0339276" xlink:type="simple">CASENT0339276</ext-link>) [UCDC], 2 workers (<ext-link xmlns:xlink="http://www.w3.org/1999/xlink" ext-link-type="uri" xlink:href="http://data.antweb.org/specimen/CASENT0339277" xlink:type="simple">CASENT0339277</ext-link>) [PSWC]; Plumas Co.: 8 km NW Quincy, 1030 m, <named-content xmlns:xlink="http://www.w3.org/1999/xlink" content-type="dwc:verbatimCoordinates" xlink:type="simple">40.00°, -120.98°</named-content>, 26.vi.1998 (P. S. Ward, #PSW13656) ex dead branch of <italic><tp:taxon-name>Quercus kelloggii</tp:taxon-name></italic>, mixed coniferous forest, 3 workers (<ext-link xmlns:xlink="http://www.w3.org/1999/xlink" ext-link-type="uri" xlink:href="http://data.antweb.org/specimen/CASENT0339278" xlink:type="simple">CASENT0339278</ext-link>) [PSWC], 3 workers (<ext-link xmlns:xlink="http://www.w3.org/1999/xlink" ext-link-type="uri" xlink:href="http://data.antweb.org/specimen/CASENT0339279" xlink:type="simple">CASENT0339279</ext-link>) [UCDC]; Plumas Co.: 8 km NW Quincy, 1030 m, <named-content xmlns:xlink="http://www.w3.org/1999/xlink" content-type="dwc:verbatimCoordinates" xlink:type="simple">40°, -120.98°</named-content>, 25.iv.2004 (P. S. Ward, #PSW15256) on tree trunk, mixed coniferous forest, 1 worker (<ext-link xmlns:xlink="http://www.w3.org/1999/xlink" ext-link-type="uri" xlink:href="http://data.antweb.org/specimen/CASENT0339280" xlink:type="simple">CASENT0339280</ext-link>) [UCDC]; Santa Clara Co.: Blue Oak Ranch Reserve, 570 m, <named-content xmlns:xlink="http://www.w3.org/1999/xlink" content-type="dwc:verbatimCoordinates" xlink:type="simple">37.382°, -121.738°</named-content>, 22.xi.2009 (P. S. Ward, #PSW16285) ex dead branch of <italic><tp:taxon-name>Quercus agrifolia</tp:taxon-name></italic>, oak woodland, 3 workers (<ext-link xmlns:xlink="http://www.w3.org/1999/xlink" ext-link-type="uri" xlink:href="http://data.antweb.org/specimen/CASENT0106900" xlink:type="simple">CASENT0106900</ext-link>) [UCDC]; Colusa Co.: 3 km W Fouts Springs, 1125 m, <named-content xmlns:xlink="http://www.w3.org/1999/xlink" content-type="dwc:verbatimCoordinates" xlink:type="simple">39.35°, -122.7°</named-content>, 22.iv.1985 (P. S. Ward, #PSW7483-4) on <italic><tp:taxon-name>Arctostaphylos</tp:taxon-name></italic>, chaparral, 2 workers (<ext-link xmlns:xlink="http://www.w3.org/1999/xlink" ext-link-type="uri" xlink:href="http://data.antweb.org/specimen/CASENT0339284" xlink:type="simple">CASENT0339284</ext-link>) [UCDC]; Colusa Co.: 3 km W Fouts Springs, 1125 m, <named-content xmlns:xlink="http://www.w3.org/1999/xlink" content-type="dwc:verbatimCoordinates" xlink:type="simple">39.35°, -122.7°</named-content>, 22.iv.1985 (P. S. Ward, #PSW7483-4) on <italic><tp:taxon-name>Arctostaphylos</tp:taxon-name></italic>, chaparral, 2 workers (<ext-link xmlns:xlink="http://www.w3.org/1999/xlink" ext-link-type="uri" xlink:href="http://data.antweb.org/specimen/CASENT0339285" xlink:type="simple">CASENT0339285</ext-link>) [UCDC]; CALIFORNIA: Colusa Co.: 1 km W Fouts Springs, 600 m, <named-content xmlns:xlink="http://www.w3.org/1999/xlink" content-type="dwc:verbatimCoordinates" xlink:type="simple">39.3500°, -122.6667°</named-content>, 14.v.1983 (P. S. Ward, #PSW5940-3) on <italic><tp:taxon-name>Arctostaphylos</tp:taxon-name></italic>, oak woodland, 2 workers (<ext-link xmlns:xlink="http://www.w3.org/1999/xlink" ext-link-type="uri" xlink:href="http://data.antweb.org/specimen/CASENT0339286" xlink:type="simple">CASENT0339286</ext-link>) [UCDC]; Humboldt Co.: 3 km W Redway, 120 m, <named-content xmlns:xlink="http://www.w3.org/1999/xlink" content-type="dwc:verbatimCoordinates" xlink:type="simple">40.1167°, -123.8500°</named-content>, 25.vii.1981 (P. S. Ward, #PSW5096) on low vegetation, Sequoia forest, 1 worker (<ext-link xmlns:xlink="http://www.w3.org/1999/xlink" ext-link-type="uri" xlink:href="http://data.antweb.org/specimen/CASENT0339287" xlink:type="simple">CASENT0339287</ext-link>) [UCDC]; Mariposa Co.: 7 km SW Yosemite Village, 1200 m, <named-content xmlns:xlink="http://www.w3.org/1999/xlink" content-type="dwc:verbatimCoordinates" xlink:type="simple">37.7167°, -119.6500°</named-content>, 19.vii.1981 (P. S. Ward, #PSW5081) ground forager, <italic><tp:taxon-name>Quercus</tp:taxon-name></italic>-<italic><tp:taxon-name>Pinus</tp:taxon-name></italic>-<italic><tp:taxon-name>Pseudotsuga</tp:taxon-name></italic> forest, 1 worker (<ext-link xmlns:xlink="http://www.w3.org/1999/xlink" ext-link-type="uri" xlink:href="http://data.antweb.org/specimen/CASENT0339288" xlink:type="simple">CASENT0339288</ext-link>) [UCDC]; Mendocino Co.: 8km SW Hopland, 880 m, <named-content xmlns:xlink="http://www.w3.org/1999/xlink" content-type="dwc:verbatimCoordinates" xlink:type="simple">38.93°, -123.20°</named-content>, 2.vi.1984 (P. S. Ward, #PSW6767-1) on <italic><tp:taxon-name>Arctostaphylos</tp:taxon-name></italic>, <italic><tp:taxon-name>Cupressus</tp:taxon-name></italic> grove on serpentine, 3 workers (<ext-link xmlns:xlink="http://www.w3.org/1999/xlink" ext-link-type="uri" xlink:href="http://data.antweb.org/specimen/CASENT0339289" xlink:type="simple">CASENT0339289</ext-link>) [UCDC]; Mendocino Co.: 8km SW Hopland, 880 m, <named-content xmlns:xlink="http://www.w3.org/1999/xlink" content-type="dwc:verbatimCoordinates" xlink:type="simple">38.93°, -123.20°</named-content>, 2.vi.1984 (P. S. Ward, #PSW6768-2) on low vegetation, <italic><tp:taxon-name>Cupressus</tp:taxon-name></italic> grove on serpentine, 3 workers (<ext-link xmlns:xlink="http://www.w3.org/1999/xlink" ext-link-type="uri" xlink:href="http://data.antweb.org/specimen/CASENT0339290" xlink:type="simple">CASENT0339290</ext-link>) [UCDC]; Mendocino Co.: Hopland Field Station, 240 m, <named-content xmlns:xlink="http://www.w3.org/1999/xlink" content-type="dwc:verbatimCoordinates" xlink:type="simple">39.0000°, -123.0833°</named-content>, 25.vii.1981 (P. S. Ward, #PSW5089-1) on low vegetation, oak woodland, 1 worker (<ext-link xmlns:xlink="http://www.w3.org/1999/xlink" ext-link-type="uri" xlink:href="http://data.antweb.org/specimen/CASENT0005692" xlink:type="simple">CASENT0005692</ext-link>) [UCDC]; Napa Co.: 9 km SE Knoxville, 240 m, <named-content xmlns:xlink="http://www.w3.org/1999/xlink" content-type="dwc:verbatimCoordinates" xlink:type="simple">38.7500°, -122.2833°</named-content>, 28.iv.1984 (P. S. Ward, #PSW6691) under stone, riparian woodland, 1 worker (<ext-link xmlns:xlink="http://www.w3.org/1999/xlink" ext-link-type="uri" xlink:href="http://data.antweb.org/specimen/CASENT0339291" xlink:type="simple">CASENT0339291</ext-link>) [UCDC]; Nevada Co.: Lang Crossing, South Yuba River, 1425 m, <named-content xmlns:xlink="http://www.w3.org/1999/xlink" content-type="dwc:verbatimCoordinates" xlink:type="simple">39.3167°, -120.6500°</named-content>, 12.v.1984 (P. S. Ward, #PSW6732) on low vegetation, oak woodland, 2 workers (<ext-link xmlns:xlink="http://www.w3.org/1999/xlink" ext-link-type="uri" xlink:href="http://data.antweb.org/specimen/CASENT0339292" xlink:type="simple">CASENT0339292</ext-link>) [UCDC], 2 workers (<ext-link xmlns:xlink="http://www.w3.org/1999/xlink" ext-link-type="uri" xlink:href="http://data.antweb.org/specimen/CASENT0339293" xlink:type="simple">CASENT0339293</ext-link>) [PSWC]; Placer Co.: 25 km E Foresthill, 1370 m, <named-content xmlns:xlink="http://www.w3.org/1999/xlink" content-type="dwc:verbatimCoordinates" xlink:type="simple">39.07°, -120.55°</named-content>, 22.iv.1985 (P. S. Ward, #PSW7543) ex dead branch of <italic><tp:taxon-name>Quercus kelloggii</tp:taxon-name></italic>, <italic><tp:taxon-name>Quercus</tp:taxon-name></italic>-<italic><tp:taxon-name>Pinus</tp:taxon-name></italic>-<italic><tp:taxon-name>Pseudotsuga</tp:taxon-name></italic> forest, 3 workers (<ext-link xmlns:xlink="http://www.w3.org/1999/xlink" ext-link-type="uri" xlink:href="http://data.antweb.org/specimen/CASENT0339294" xlink:type="simple">CASENT0339294</ext-link>) [UCDC]; San Diego Co.: Hwy. 94, 14.8 km E Campo, 965 m, <named-content xmlns:xlink="http://www.w3.org/1999/xlink" content-type="dwc:verbatimCoordinates" xlink:type="simple">32.65°, -116.38°</named-content>, 23.i.1995 (R. A. Johnson, #RAJCA95-1) in 1in dead branch of <italic><tp:taxon-name>Quercus agrifolia</tp:taxon-name></italic>, 3 workers (<ext-link xmlns:xlink="http://www.w3.org/1999/xlink" ext-link-type="uri" xlink:href="http://data.antweb.org/specimen/CASENT0339299" xlink:type="simple">CASENT0339299</ext-link>) [UCDC], 3 workers (<ext-link xmlns:xlink="http://www.w3.org/1999/xlink" ext-link-type="uri" xlink:href="http://data.antweb.org/specimen/CASENT0339300" xlink:type="simple">CASENT0339300</ext-link>) [PSWC]; San Diego Co.: 8 km N Descanso, 915 m, <named-content xmlns:xlink="http://www.w3.org/1999/xlink" content-type="dwc:verbatimCoordinates" xlink:type="simple">32.9°, -116.64°</named-content>, 1.iv.1972 30.iv.1972 (J. H. Hunt, #JHH621) in can trap, oak grove, 2 workers (<ext-link xmlns:xlink="http://www.w3.org/1999/xlink" ext-link-type="uri" xlink:href="http://data.antweb.org/specimen/LACMENT299346" xlink:type="simple">LACMENT299346</ext-link>) [LACM]; San Diego Co.: 3 km S Santa Ysabel, <named-content xmlns:xlink="http://www.w3.org/1999/xlink" content-type="dwc:verbatimCoordinates" xlink:type="simple">33.08°, -116.67°</named-content>, 10.v.1987 (M. Trepanier) in dead branch of <italic><tp:taxon-name>Quercus virginiana</tp:taxon-name></italic> (sic), oak woodland, 3 workers (<ext-link xmlns:xlink="http://www.w3.org/1999/xlink" ext-link-type="uri" xlink:href="http://data.antweb.org/specimen/CASENT0339310" xlink:type="simple">CASENT0339310</ext-link>) [UCDC]; San Diego Co.: 3 km S Santa Ysabel, <named-content xmlns:xlink="http://www.w3.org/1999/xlink" content-type="dwc:verbatimCoordinates" xlink:type="simple">33.08°, -116.67°</named-content>, 10.v.1987 (M. Trepanier) ground forager, chaparral/<italic><tp:taxon-name>Quercus virginiana</tp:taxon-name></italic> (sic) woodland, 1 worker (<ext-link xmlns:xlink="http://www.w3.org/1999/xlink" ext-link-type="uri" xlink:href="http://data.antweb.org/specimen/CASENT0339312" xlink:type="simple">CASENT0339312</ext-link>) [UCDC]; San Diego Co.: 6 km W Julian, <named-content xmlns:xlink="http://www.w3.org/1999/xlink" content-type="dwc:verbatimCoordinates" xlink:type="simple">33.08°, -116.66°</named-content>, 10.v.1987 (M. Trepanier) on oak trunk, 2 workers (<ext-link xmlns:xlink="http://www.w3.org/1999/xlink" ext-link-type="uri" xlink:href="http://data.antweb.org/specimen/CASENT0339313" xlink:type="simple">CASENT0339313</ext-link>) [UCDC]; San Diego Co.: 8 km N Descanso, 915 m, <named-content xmlns:xlink="http://www.w3.org/1999/xlink" content-type="dwc:verbatimCoordinates" xlink:type="simple">32.9°, -116.64°</named-content>, 12.iv.1972 (J. H. Hunt, #JHH869) 2 workers (<ext-link xmlns:xlink="http://www.w3.org/1999/xlink" ext-link-type="uri" xlink:href="http://data.antweb.org/specimen/LACMENT299352" xlink:type="simple">LACMENT299352</ext-link>) [LACM]; Contra Costa Co.: Mt. Diablo summit, 1130 m, <named-content xmlns:xlink="http://www.w3.org/1999/xlink" content-type="dwc:verbatimCoordinates" xlink:type="simple">37.8817°, -121.9167°</named-content>, 22.iii.2008 (P. S. Ward, #PSW16052.1) sifted litter (leaf mold, rotten wood), oak woodland, 1 worker (<ext-link xmlns:xlink="http://www.w3.org/1999/xlink" ext-link-type="uri" xlink:href="http://data.antweb.org/specimen/CASENT0106644" xlink:type="simple">CASENT0106644</ext-link>) [UCDC]; Nevada Co.: Empire Mine State Historic Park, near Grass Valley, 760 m, <named-content xmlns:xlink="http://www.w3.org/1999/xlink" content-type="dwc:verbatimCoordinates" xlink:type="simple">39.21°, -121.04°</named-content>, 24.iv.2011 (M. L. Borowiec, #MLB256.3) sifter leaf litter, mixed coniferous forest, 1 worker (<ext-link xmlns:xlink="http://www.w3.org/1999/xlink" ext-link-type="uri" xlink:href="http://data.antweb.org/specimen/CASENT0339307" xlink:type="simple">CASENT0339307</ext-link>) [MLBC]; Santa Cruz Co.: Castle Rock State Park, 880 m, <named-content xmlns:xlink="http://www.w3.org/1999/xlink" content-type="dwc:verbatimCoordinates" xlink:type="simple">37.23100°, -122.10853°</named-content> ±440 m, 18.iv.2010 (P. S. Ward, #PSW16313) on tree trunk, oak woodland, 1 worker (<ext-link xmlns:xlink="http://www.w3.org/1999/xlink" ext-link-type="uri" xlink:href="http://data.antweb.org/specimen/CASENT0339301" xlink:type="simple">CASENT0339301</ext-link>) [UCDC]; Riverside Co.: Kenworthy, 1425 m, <named-content xmlns:xlink="http://www.w3.org/1999/xlink" content-type="dwc:verbatimCoordinates" xlink:type="simple">33.64339°, -116.62041°</named-content> ±56 m, 28.iv.2011 (B. E. Boudinot, #BEB475) beating shrubs, chaparral on steep hill, 2 workers (<ext-link xmlns:xlink="http://www.w3.org/1999/xlink" ext-link-type="uri" xlink:href="http://data.antweb.org/specimen/CASENT0248048" xlink:type="simple">CASENT0248048</ext-link>) [MMPC], 2 workers (<ext-link xmlns:xlink="http://www.w3.org/1999/xlink" ext-link-type="uri" xlink:href="http://data.antweb.org/specimen/CASENT0248049" xlink:type="simple">CASENT0248049</ext-link>) [MMPC]; Mendocino Co.: 6.8 km SE Leggett, 455 m, <named-content xmlns:xlink="http://www.w3.org/1999/xlink" content-type="dwc:verbatimCoordinates" xlink:type="simple">39.8337°, -123.6451°</named-content>, 29.iii.2013 (M. M. Prebus, #MMP1066) on <italic><tp:taxon-name>Arctostaphylos</tp:taxon-name></italic>, arid slope, 1 worker (<ext-link xmlns:xlink="http://www.w3.org/1999/xlink" ext-link-type="uri" xlink:href="http://data.antweb.org/specimen/CASENT0339302" xlink:type="simple">CASENT0339302</ext-link>) [MMPC]; Santa Barbara Co.: 7 km N Goleta, 610 m, <named-content xmlns:xlink="http://www.w3.org/1999/xlink" content-type="dwc:verbatimCoordinates" xlink:type="simple">34.5°, -119.81°</named-content>, 7.x.1984 (P. S. Ward, #PSW7095) ex dead branch of <italic><tp:taxon-name>Quercus agrifolia</tp:taxon-name></italic>, oak woodland, 1 male (<ext-link xmlns:xlink="http://www.w3.org/1999/xlink" ext-link-type="uri" xlink:href="http://data.antweb.org/specimen/CASENT0339303" xlink:type="simple">CASENT0339303</ext-link>) [UCDC]; Santa Barbara Co.: 7 km N Goleta, 610 m, <named-content xmlns:xlink="http://www.w3.org/1999/xlink" content-type="dwc:verbatimCoordinates" xlink:type="simple">34.51°, -119.81°</named-content>, 7.x.1984 (P. S. Ward, #PSW7095) ex dead branch of <italic><tp:taxon-name>Quercus agrifolia</tp:taxon-name></italic>, oak woodland, 2 worker, 1 male (<ext-link xmlns:xlink="http://www.w3.org/1999/xlink" ext-link-type="uri" xlink:href="http://data.antweb.org/specimen/CASENT0339304" xlink:type="simple">CASENT0339304</ext-link>) [UCDC]; MEXICO: BAJA CALIFORNIA: 20 km E Ensenada, 650 m, <named-content xmlns:xlink="http://www.w3.org/1999/xlink" content-type="dwc:verbatimCoordinates" xlink:type="simple">31.88°, -116.40°</named-content>, 27.iv.1998 (P. S. Ward, #PSW13581-1) on tree trunk, oak woodland, 3 workers (<ext-link xmlns:xlink="http://www.w3.org/1999/xlink" ext-link-type="uri" xlink:href="http://data.antweb.org/specimen/CASENT0339282" xlink:type="simple">CASENT0339282</ext-link>) [UCDC], 3 workers (<ext-link xmlns:xlink="http://www.w3.org/1999/xlink" ext-link-type="uri" xlink:href="http://data.antweb.org/specimen/CASENT0339283" xlink:type="simple">CASENT0339283</ext-link>) [UCDC]; Sierra San Pedro Martir, 24.3 km SW Observatorio, 1660 m, <named-content xmlns:xlink="http://www.w3.org/1999/xlink" content-type="dwc:verbatimCoordinates" xlink:type="simple">30.97°, -115.60°</named-content>, 8.ii.1996 (R. A. Johnson, #RAJBC96-22) in 0.5in dead branch of <italic><tp:taxon-name>Quercus agrifolia</tp:taxon-name></italic>, 3 workers (<ext-link xmlns:xlink="http://www.w3.org/1999/xlink" ext-link-type="uri" xlink:href="http://data.antweb.org/specimen/CASENT0339295" xlink:type="simple">CASENT0339295</ext-link>) [UCDC], 3 workers (<ext-link xmlns:xlink="http://www.w3.org/1999/xlink" ext-link-type="uri" xlink:href="http://data.antweb.org/specimen/CASENT0339296" xlink:type="simple">CASENT0339296</ext-link>) [UCDC]; Sierra San Pedro Martir, 24.3 km SW Observatorio, 1660 m, <named-content xmlns:xlink="http://www.w3.org/1999/xlink" content-type="dwc:verbatimCoordinates" xlink:type="simple">30.97°, -115.60°</named-content>, 8.ii.1996 (R. A. Johnson, #RAJBC96-23) in 0.5in dead branch of <italic><tp:taxon-name>Quercus agrifolia</tp:taxon-name></italic>, 3 workers (<ext-link xmlns:xlink="http://www.w3.org/1999/xlink" ext-link-type="uri" xlink:href="http://data.antweb.org/specimen/CASENT0339297" xlink:type="simple">CASENT0339297</ext-link>) [UCDC]; Sierra Juarez, 15.3 km S Laguna Hanson, 1585 m, <named-content xmlns:xlink="http://www.w3.org/1999/xlink" content-type="dwc:verbatimCoordinates" xlink:type="simple">31.93°, -115.97°</named-content>, 15.v.2000 (R. A. Johnson, #RAJ2001) in 0.3in dead branch of <italic><tp:taxon-name>Quercus</tp:taxon-name></italic> sp., 3 workers (<ext-link xmlns:xlink="http://www.w3.org/1999/xlink" ext-link-type="uri" xlink:href="http://data.antweb.org/specimen/CASENT0339298" xlink:type="simple">CASENT0339298</ext-link>) [UCDC].</p></tp:treatment-sec><tp:treatment-sec sec-type="Etymology"><title>Etymology.</title><p>When Hernán Cortéz was conquering central Mexico, the Nahua speaking people related to him tales of a fabulous land, ruled by women, far to the northwest that was rich in gold and gems. They named this land “Caguatán”, the Land of Women. This tale presumably inspired Cortéz and other avaricious conquistadors to search for this marvelous land, ultimately leading the Spaniards to the Californias. The name California is that used by some fiction writers and explorers of the time for a mythical land inhabited by beautiful black women ruled by their queen, Calafia.</p></tp:treatment-sec><tp:treatment-sec sec-type="Remarks"><title>Remarks.</title><p>Because the antennae are 11-segmented and the propodeal spines are long, among our California species <italic><tp:taxon-name>Temnothorax caguatan</tp:taxon-name></italic> can only be confused with <italic><tp:taxon-name>Temnothorax rugatulus</tp:taxon-name></italic>, which has a shorter petiole node with acute top and relatively more slender hind femur (<xref ref-type="fig" rid="F20">Figure 20E, F</xref>; see key for measurements). The latter also typically nests in soil, commonly under covering objects such as small stones, although collections are known from dead wood and arboreal sites (P. S. Ward pers. comm.).</p><p>This widely distributed arboreal species has been collected in a variety of habitats, ranging from oak woodland to grey pine and Sequoia forests, but the preponderance of the records have been from oak woodland. It has been found in association with a number of tree and shrub species: <italic><tp:taxon-name>Arctostaphylos</tp:taxon-name></italic> spp., <italic><tp:taxon-name>Pinus jeffreyi</tp:taxon-name></italic>, <italic><tp:taxon-name>Quercus agrifolia</tp:taxon-name></italic>, <italic><tp:taxon-name>Quercus chrysolepis</tp:taxon-name></italic> and <italic><tp:taxon-name>Quercus kelloggii</tp:taxon-name></italic>. Nest samples have been taken from dead branches of all three <italic><tp:taxon-name>Quercus</tp:taxon-name></italic> species and one was from a dead branch of <italic><tp:taxon-name>Pinus jeffreyi</tp:taxon-name></italic>.</p><!--PageBreak--></tp:treatment-sec><tp:treatment-sec><!--Section generated to contain objects referenced in tp:taxon-treatment.--><fig id="F1" position="float" orientation="portrait"><label>Figure 1.</label><caption><p>Images of <italic><tp:taxon-name>Temnothorax caguatan</tp:taxon-name></italic>, new species, illustrating the measurements used (<ext-link xmlns:xlink="http://www.w3.org/1999/xlink" ext-link-type="uri" xlink:href="http://data.antweb.org/specimen/CASENT0339286" xlink:type="simple">CASENT0339286</ext-link>) <bold>A</bold> Body in dorsal view showing measuring lines for pronotum width (PW), petiole width (PTW), postpetiole width (PPW), hind femur length (HFL), and hind femur width (HFW) <bold>B</bold> Body in lateral view showing measuring lines for Weber’s, or mesosoma, length (WL), oculomandibular distance (OMD), and eye length (EL) <bold>C</bold> Head in full-face view showing measuring lines for head width (HW), head length (HL), scape length (SL), and head width (HW) <bold>D</bold> Dorsal view focusing on propodeal spines showing measuring line for propodeal spine length (PSL).</p></caption><graphic xmlns:xlink="http://www.w3.org/1999/xlink" xlink:href="ZooKeys-372-027-g001.jpg" position="float" orientation="portrait" xlink:type="simple"/></fig><fig id="F20" position="float" orientation="portrait"><label>Figure 20.</label><caption><p>Lateral views focusing on petiole and postpetiole <bold>A</bold> <italic><tp:taxon-name>Temnothorax paiute</tp:taxon-name></italic> sp. n. (<ext-link xmlns:xlink="http://www.w3.org/1999/xlink" ext-link-type="uri" xlink:href="http://data.antweb.org/specimen/CASENT0005932" xlink:type="simple">CASENT0005932</ext-link>) <bold>B</bold> <italic><tp:taxon-name>Temnothorax pseudandrei</tp:taxon-name></italic> sp. n. (<ext-link xmlns:xlink="http://www.w3.org/1999/xlink" ext-link-type="uri" xlink:href="http://data.antweb.org/specimen/CASENT0005693" xlink:type="simple">CASENT0005693</ext-link>) <bold>C</bold> <italic><tp:taxon-name>Temnothorax quasimodo</tp:taxon-name></italic> sp. n. (<ext-link xmlns:xlink="http://www.w3.org/1999/xlink" ext-link-type="uri" xlink:href="http://data.antweb.org/specimen/CASENT0005694" xlink:type="simple">CASENT0005694</ext-link>) <bold>D</bold> <italic><tp:taxon-name>Temnothorax rudis</tp:taxon-name></italic> <bold>E</bold> <italic><tp:taxon-name>Temnothorax caguatan</tp:taxon-name></italic> sp. n. (<ext-link xmlns:xlink="http://www.w3.org/1999/xlink" ext-link-type="uri" xlink:href="http://data.antweb.org/specimen/CASENT0339286" xlink:type="simple">CASENT0339286</ext-link>) <bold>F</bold> <italic><tp:taxon-name>Temnothorax rugatulus</tp:taxon-name></italic>.</p></caption><graphic xmlns:xlink="http://www.w3.org/1999/xlink" xlink:href="ZooKeys-372-027-g020.jpg" position="float" orientation="portrait" xlink:type="simple"/></fig><fig id="F24" position="float" orientation="portrait"><label>Figure 24.</label><caption><p>Northern part of recorded distribution of the new species, focusing on southern Oregon, California and Nevada. White circles represent records of <italic><tp:taxon-name>Temnothorax caguatan</tp:taxon-name></italic>; blue circles – <italic><tp:taxon-name>Temnothorax anaphalantus</tp:taxon-name></italic>; orange circles – <italic><tp:taxon-name>Temnothorax arboreus</tp:taxon-name></italic>; white rectangles – <italic><tp:taxon-name>Temnothorax nuwuvi</tp:taxon-name></italic>; blue rectangles – <italic><tp:taxon-name>Temnothorax morongo</tp:taxon-name></italic>; orange rectangles – <italic><tp:taxon-name>Temnothorax myrmiciformis</tp:taxon-name></italic>; white triangle – <italic><tp:taxon-name>Temnothorax quasimodo</tp:taxon-name></italic>; blue triangles – <italic><tp:taxon-name>Temnothorax paiute</tp:taxon-name></italic>; orange triangles – <italic><tp:taxon-name>Temnothorax pseudandrei</tp:taxon-name></italic>; yellow triangles – <italic><tp:taxon-name>Temnothorax wardi</tp:taxon-name></italic>.</p></caption><graphic xmlns:xlink="http://www.w3.org/1999/xlink" xlink:href="ZooKeys-372-027-g024.jpg" position="float" orientation="portrait" xlink:type="simple"/></fig><fig id="F25" position="float" orientation="portrait"><label>Figure 25.</label><caption><p>Southern part of recorded distribution of the new species, focusing on southern California, Baja California and Arizona. White circles represent records of <italic><tp:taxon-name>Temnothorax caguatan</tp:taxon-name></italic>; blue circles – <italic><tp:taxon-name>Temnothorax anaphalantus</tp:taxon-name></italic>; orange circles – <italic><tp:taxon-name>Temnothorax arboreus</tp:taxon-name></italic>; blue rectangles – <italic><tp:taxon-name>Temnothorax morongo</tp:taxon-name></italic>; orange rectangles – <italic><tp:taxon-name>Temnothorax myrmiciformis</tp:taxon-name></italic>; orange triangles – <italic><tp:taxon-name>Temnothorax pseudandrei</tp:taxon-name></italic>; yellow triangles – <italic><tp:taxon-name>Temnothorax wardi</tp:taxon-name></italic>.</p></caption><graphic xmlns:xlink="http://www.w3.org/1999/xlink" xlink:href="ZooKeys-372-027-g025.jpg" position="float" orientation="portrait" xlink:type="simple"/></fig><fig id="F26" position="float" orientation="portrait"><label>Figure 26.</label><caption><p>Distribution of the new species, focusing on southern California where many species co-occur. White circles represent records of <italic><tp:taxon-name>Temnothorax caguatan</tp:taxon-name></italic>; blue circles – <italic><tp:taxon-name>Temnothorax anaphalantus</tp:taxon-name></italic>; orange circles – <italic><tp:taxon-name>Temnothorax arboreus</tp:taxon-name></italic>; blue rectangles – <italic><tp:taxon-name>Temnothorax morongo</tp:taxon-name></italic>; orange rectangles – <italic><tp:taxon-name>Temnothorax myrmiciformis</tp:taxon-name></italic>; yellow triangles – <italic><tp:taxon-name>Temnothorax wardi</tp:taxon-name></italic>.</p></caption><graphic xmlns:xlink="http://www.w3.org/1999/xlink" xlink:href="ZooKeys-372-027-g026.jpg" position="float" orientation="portrait" xlink:type="simple"/></fig></tp:treatment-sec><ref-list><ref id="B24"><mixed-citation xmlns:xlink="http://www.w3.org/1999/xlink" xlink:type="simple"><person-group><name name-style="western"><surname>Johnson</surname><given-names>RA</given-names></name><name name-style="western"><surname>Ward</surname><given-names>PS</given-names></name></person-group> (<year>2002</year>) <article-title>Biogeography and endemism of ants (Hymenoptera: Formicidae) in Baja California, Mexico: a first overview.</article-title><source>Journal of Biogeography</source><volume>29</volume>: <fpage>1009</fpage>-<lpage>1026</lpage>. doi: <ext-link ext-link-type="uri" xlink:href="http://dx.doi.org/10.1046/j.1365-2699.2002.00746.x" xlink:type="simple">10.1046/j.1365-2699.2002.00746.x</ext-link></mixed-citation></ref><ref id="B36"><mixed-citation xmlns:xlink="http://www.w3.org/1999/xlink" xlink:type="simple"><person-group><name name-style="western"><surname>Ward</surname><given-names>PS</given-names></name></person-group> (<year>2005</year>) <article-title>A synoptic review of the ants of California (Hymenoptera: Formicidae).</article-title><source>Zootaxa</source><volume>936</volume>: <fpage>1</fpage>-<lpage>68</lpage>.</mixed-citation></ref></ref-list></tp:taxon-treatment>
