# Supplementary material for: Studies on California ants: a review of the genus Temnothorax (Hymenoptera, Formicidae)
Source: Zookeys. 2014 Jan 22;(372):27–89. doi: 10.3897/zookeys.372.6039 (PMC3909803; doi:10.3897/zookeys.372.6039)
Supplement: XML Treatment for Temnothorax gallae [file zookeys.372.6039-treatment7.xml]

<!DOCTYPE tp:taxon-treatment
  PUBLIC "-//TaxonX//DTD Taxonomic Treatment Publishing DTD v0 20100105//EN" "tax-treatment-NSO.dtd">
<tp:taxon-treatment xmlns:tp="http://www.plazi.org/taxpub"><tp:treatment-meta><mixed-citation publication-type="journal"><person-group><name><surname>Snelling</surname><given-names>Roy R.</given-names></name><name><surname>Borowiec</surname><given-names>Marek L.</given-names></name><name><surname>Prebus</surname><given-names>Matthew M.</given-names></name></person-group><article-title>Studies on California ants: a review of the genus <italic>Temnothorax</italic> (Hymenoptera, Formicidae)</article-title><source>Zookeys</source><day>22</day><month>1</month><year>2014</year><volume>2014</volume><issue>372</issue><fpage>27</fpage><lpage>89</lpage><pub-id pub-id-type="doi">10.3897/zookeys.372.6039</pub-id></mixed-citation></tp:treatment-meta><tp:nomenclature><tp:taxon-name>
                        <tp:taxon-name-part taxon-name-part-type="genus">Temnothorax</tp:taxon-name-part>
                        <tp:taxon-name-part taxon-name-part-type="species">gallae</tp:taxon-name-part>
                        <object-id xmlns:xlink="http://www.w3.org/1999/xlink" xlink:type="simple">http://species-id.net/wiki/Temnothorax_gallae</object-id>
                    </tp:taxon-name><tp:taxon-authority>(M. R. Smith, 1949)</tp:taxon-authority><xref ref-type="fig" rid="F21">Figures 21</xref><xref ref-type="fig" rid="F22">–22</xref><tp:nomenclature-citation-list><tp:nomenclature-citation><tp:taxon-name>Leptothorax (Leptothorax) gallae</tp:taxon-name><comment><xref ref-type="bibr" rid="B32">Smith 1949</xref>: 112. Holotype worker, Devil’s Gate Dam, Pasadena, California [MCZC] [Images of <ext-link xmlns:xlink="http://www.w3.org/1999/xlink" ext-link-type="uri" xlink:href="http://data.antweb.org/specimen/CASENT0105617" xlink:type="simple">CASENT0105617</ext-link> holotype worker examined].</comment></tp:nomenclature-citation><tp:nomenclature-citation><tp:taxon-name>Leptothorax (Myrafant) gallae</tp:taxon-name><comment> (Smith); <xref ref-type="bibr" rid="B31">D. R. Smith 1979</xref>: 1393. First combination in <italic><tp:taxon-name>Leptothorax (Myrafant)</tp:taxon-name></italic>; <xref ref-type="bibr" rid="B25">Mackay 2000</xref>: 346. See also.</comment></tp:nomenclature-citation><tp:nomenclature-citation><tp:taxon-name>Temnothorax gallae</tp:taxon-name><comment> (Smith); <xref ref-type="bibr" rid="B7">Bolton 2003</xref>: 271. First combination in <italic><tp:taxon-name>Temnothorax</tp:taxon-name></italic>.</comment></tp:nomenclature-citation></tp:nomenclature-citation-list></tp:nomenclature><tp:treatment-sec sec-type="Material examined"><title>Material examined.</title><p>45 series from California [MLBC, MMPC, PSWC, UCDC].</p></tp:treatment-sec><tp:treatment-sec sec-type="Remarks"><title>Remarks.</title><p>See <xref ref-type="bibr" rid="B25">Mackay (2000)</xref> for a full description of this species.</p><!--PageBreak--></tp:treatment-sec><tp:treatment-sec><!--Section generated to contain objects referenced in tp:taxon-treatment.--><fig id="F21" position="float" orientation="portrait"><label>Figure 21.</label><caption><p><bold>A–F</bold> Lateral views focusing on mesosoma <bold>A</bold> <italic><tp:taxon-name>Temnothorax andrei</tp:taxon-name></italic> <bold>B</bold> <italic><tp:taxon-name>Temnothorax chandleri</tp:taxon-name></italic> <bold>C</bold> <italic><tp:taxon-name>Temnothorax gallae</tp:taxon-name></italic> <bold>D</bold> <italic><tp:taxon-name>Temnothorax nevadensis</tp:taxon-name></italic> <bold>E</bold> <italic><tp:taxon-name>Temnothorax nitens</tp:taxon-name></italic> <bold>F</bold> <italic><tp:taxon-name>Temnothorax rudis</tp:taxon-name></italic> <bold>G–H</bold> Lateral views focusing on head <bold>G</bold> <italic><tp:taxon-name>Temnothorax andrei</tp:taxon-name></italic> <bold>H</bold> <italic><tp:taxon-name>Temnothorax obliquicanthus</tp:taxon-name></italic>.</p></caption><graphic xmlns:xlink="http://www.w3.org/1999/xlink" xlink:href="ZooKeys-372-027-g021.jpg" position="float" orientation="portrait" xlink:type="simple"/></fig><fig id="F22" position="float" orientation="portrait"><label>Figure 22.</label><caption><p>Dorsal views focusing on mesosoma <bold>A</bold> <italic><tp:taxon-name>Temnothorax carinatus</tp:taxon-name></italic> <bold>B</bold> <italic><tp:taxon-name>Temnothorax chandleri</tp:taxon-name></italic> <bold>C</bold> <italic><tp:taxon-name>Temnothorax gallae</tp:taxon-name></italic> <bold>D</bold> <italic><tp:taxon-name>Temnothorax neomexicanus</tp:taxon-name></italic> <bold>E</bold> <italic><tp:taxon-name>Temnothorax nevadensis</tp:taxon-name></italic> <bold>F</bold> <italic><tp:taxon-name>Temnothorax nitens</tp:taxon-name></italic> <bold>G</bold> <italic><tp:taxon-name>Temnothorax oxynodis</tp:taxon-name></italic> <bold>H</bold> <italic><tp:taxon-name>Temnothorax rudis</tp:taxon-name></italic> <bold>I</bold> <italic><tp:taxon-name>Temnothorax rugatulus</tp:taxon-name></italic> <bold>J</bold> <italic><tp:taxon-name>Temnothorax whitfordi</tp:taxon-name></italic>.</p></caption><graphic xmlns:xlink="http://www.w3.org/1999/xlink" xlink:href="ZooKeys-372-027-g022.jpg" position="float" orientation="portrait" xlink:type="simple"/></fig></tp:treatment-sec><ref-list><ref id="B32"><mixed-citation xmlns:xlink="http://www.w3.org/1999/xlink" xlink:type="simple"><person-group><name name-style="western"><surname>Smith</surname><given-names>MR</given-names></name></person-group> (<year>1949</year>) <article-title>A new <italic>Leptothorax</italic> commonly inhabiting the canyon live oak of California (Hymenoptera: Formicidae).</article-title><source>Psyche (Cambridge)</source><volume>56</volume>: <fpage>112</fpage>-<lpage>115</lpage>. doi: <ext-link ext-link-type="uri" xlink:href="http://dx.doi.org/10.1155/1949/28327" xlink:type="simple">10.1155/1949/28327</ext-link></mixed-citation></ref><ref id="B31"><mixed-citation xmlns:xlink="http://www.w3.org/1999/xlink" xlink:type="simple"><person-group><name name-style="western"><surname>Smith</surname><given-names>DR</given-names></name></person-group> (<year>1979</year>) <article-title>Superfamily Formicoidea.</article-title> In: <person-group><name name-style="western"><surname>Krombein</surname><given-names>KV</given-names></name><name name-style="western"><surname>Hurd</surname><given-names>PD</given-names></name><name name-style="western"><surname>Smith</surname><given-names>DR</given-names></name><name name-style="western"><surname>Burks</surname><given-names>BD</given-names></name></person-group> (<role>Eds</role>) <issue-title>1979.</issue-title><source>Catalog of Hymenoptera in America north of Mexico. Volume 2. Apocrita (Aculeata). Smithsonian Institution Press, Washington, D.C.</source>: <fpage>1323</fpage>-<lpage>1467</lpage>.</mixed-citation></ref><ref id="B25"><mixed-citation xmlns:xlink="http://www.w3.org/1999/xlink" xlink:type="simple"><person-group><name name-style="western"><surname>Mackay</surname><given-names>WP</given-names></name></person-group> (<year>2000</year>) <article-title>A review of the New World ants of the subgenus <italic>Myrafant</italic>, (Genus <italic>Leptothorax</italic>) (Hymenoptera: Formicidae).</article-title><source>Sociobiology</source><volume>36</volume>: <fpage>265</fpage>-<lpage>444</lpage>.</mixed-citation></ref><ref id="B7"><mixed-citation xmlns:xlink="http://www.w3.org/1999/xlink" xlink:type="simple"><person-group><name name-style="western"><surname>Bolton</surname><given-names>B</given-names></name></person-group> (<year>2003</year>) <article-title>Synopsis and classification of Formicidae.</article-title><source>Memoirs of the American Entomological Institute</source><volume>71</volume>: <fpage>1</fpage>-<lpage>370</lpage>.</mixed-citation></ref></ref-list></tp:taxon-treatment>
