# Supplementary material for: Studies on California ants: a review of the genus Temnothorax (Hymenoptera, Formicidae)
Source: Zookeys. 2014 Jan 22;(372):27–89. doi: 10.3897/zookeys.372.6039 (PMC3909803; doi:10.3897/zookeys.372.6039)
Supplement: XML Treatment for Temnothorax morongo [file zookeys.372.6039-treatment8.xml]

<!DOCTYPE tp:taxon-treatment
  PUBLIC "-//TaxonX//DTD Taxonomic Treatment Publishing DTD v0 20100105//EN" "tax-treatment-NSO.dtd">
<tp:taxon-treatment xmlns:tp="http://www.plazi.org/taxpub"><tp:treatment-meta><mixed-citation publication-type="journal"><person-group><name><surname>Snelling</surname><given-names>Roy R.</given-names></name><name><surname>Borowiec</surname><given-names>Marek L.</given-names></name><name><surname>Prebus</surname><given-names>Matthew M.</given-names></name></person-group><article-title>Studies on California ants: a review of the genus <italic>Temnothorax</italic> (Hymenoptera, Formicidae)</article-title><source>Zookeys</source><day>22</day><month>1</month><year>2014</year><volume>2014</volume><issue>372</issue><fpage>27</fpage><lpage>89</lpage><pub-id pub-id-type="doi">10.3897/zookeys.372.6039</pub-id></mixed-citation></tp:treatment-meta><tp:nomenclature><tp:taxon-name>
                        <tp:taxon-name-part taxon-name-part-type="genus">Temnothorax</tp:taxon-name-part>
                        <tp:taxon-name-part taxon-name-part-type="species">morongo</tp:taxon-name-part>
                        <object-id xmlns:xlink="http://www.w3.org/1999/xlink" content-type="zoobank" xlink:type="simple">http://zoobank.org/3021AE9F-1152-4C4F-A24C-8FBE2B82F281</object-id>
                        <object-id xmlns:xlink="http://www.w3.org/1999/xlink" xlink:type="simple">http://species-id.net/wiki/Temnothorax_morongo</object-id>
                    </tp:taxon-name><tp:taxon-status xmlns:xlink="http://www.w3.org/1999/xlink" xlink:type="simple">sp. n.</tp:taxon-status><xref ref-type="fig" rid="F9">Figures 9</xref><xref ref-type="fig" rid="F19">, 19</xref><xref ref-type="fig" rid="F24">, 24</xref><xref ref-type="fig" rid="F25">–</xref><xref ref-type="fig" rid="F26">26</xref><tp:nomenclature-citation-list><tp:nomenclature-citation><tp:taxon-name>Leptothorax</tp:taxon-name><comment> sp. BCA-1; <xref ref-type="bibr" rid="B24">Johnson and Ward 2002</xref>: 1023.</comment></tp:nomenclature-citation><tp:nomenclature-citation><tp:taxon-name>Temnothorax</tp:taxon-name><comment> sp. CA-1; <xref ref-type="bibr" rid="B36">Ward 2005</xref>: 68.</comment></tp:nomenclature-citation></tp:nomenclature-citation-list></tp:nomenclature><tp:treatment-sec sec-type="Diagnosis of worker"><title>Diagnosis of worker.</title><p>First gastral tergum of worker slightly shiny and finely reticulate, with sparse blunt stiff erect setae; mesosoma dull and contiguously punctate between widely spaced longitudinal rugae and pronotal dorsum with transverse anterior carina; propodeal spines long; postpetiole in dorsal view wide.</p></tp:treatment-sec><tp:treatment-sec sec-type="Description"><title>Description.</title><p>Worker measurements (mm) (6 measured): EL 0.152–0.218 (0.173); HFL 0.545–0.763 (0.652); HFW 0.116–0.151 (0.139); HL 0.659–0.87 (0.761); HW 0.537–0.718 (0.607); IOD 0.447–0.611 (0.506); OMD 0.182–0.237 (0.209); PPW 0.270–0.348 (0.302); PSL 0.155–0.227 (0.194); PTW 0.171–0.213 (0.191); PW 0.381–0.510 (0.433); SL 0.544–0.749 (0.627); WL 0.816–1.050 (0.931). Indices: CI 77.3–82.5 (79.8); FI 102–112 (107); OI 21.1–25.1 (22.7); PI 150–165 (158); PSI 22.2–28.3 (25.4); SI 79.5–86.1 (82.4).</p><p>Head longer than broad in frontal view; posterior margin transverse and lateral margins essentially parallel. Antenna 12-segmented; scape slightly exceeding posterior margin; apical club distinctly 3-segmented. Eye small, IOD 2.80–3.13 × EL; EL about 0.75–0.92 × OMD. Mandibles coarsely longitudinally rugose. Head opaque and finely reticulate between fine longitudinal rugae; interrugal spaces of clypeus shiny and weakly sculptured. Sparse yellowish very short and stout erect setae on front of head; hypostomal area with scattered very short fine setae.</p><p>Mesosoma slender, WL 2.06–2.24 × PW; mesosomal dorsum essentially flat in profile. Propodeal spines well developed, distinctly longer than distance between their bases; in profile directed distad or slightly down–curved; in dorsal view slightly incurved. Entire mesosoma opaque or nearly so between slightly irregular longitudinal rugae; anterior margin of pronotal disc with sharp transverse carina. Dorsum with sparse yellowish short, flattened setae. Metafemur slender, 3.98–5.32 times longer than wide in dorsal view.</p><p>Petiole node robust and cuboid in profile; acute subpetiolar tooth present. Postpetiole node rounded in profile; in dorsal view much broader than petiole node. Sculpture and pilosity of both nodes similar to those of mesosomal dorsum.</p><p>Gaster in dorsal view 2.01–2.29 times wider than postpetiole; slightly shiny and first tergum wholly finely reticulate and with sparse yellowish, slender suberect to erect setae.</p><p>Color of body yellowish to light orange, gaster and appendages slightly lighter.</p><p>Gyne and male unknown.</p><fig id="F9" position="float" orientation="portrait"><label>Figure 9.</label><caption><p><italic><tp:taxon-name>Temnothorax morongo</tp:taxon-name></italic> sp. n., worker (<ext-link xmlns:xlink="http://www.w3.org/1999/xlink" ext-link-type="uri" xlink:href="http://data.antweb.org/specimen/CASENT0103108" xlink:type="simple">CASENT0103108</ext-link>) <bold>A</bold> Body in dorsal view <bold>B</bold> Body in lateral view <bold>C</bold> Head in full-face view.</p></caption><graphic xmlns:xlink="http://www.w3.org/1999/xlink" xlink:href="ZooKeys-372-027-g009.jpg" position="float" orientation="portrait" xlink:type="simple"/></fig></tp:treatment-sec><tp:treatment-sec sec-type="Material examined"><title>Material examined.</title><p>Holotype worker, MEXICO: BAJA CALIFORNIA: 19 km WNW Bahia de los Angeles, <named-content xmlns:xlink="http://www.w3.org/1999/xlink" content-type="dwc:verbatimCoordinates" xlink:type="simple">28.98°, -113.75°</named-content>, 1.vi.1997 (A. Suarez &amp; T. J. Case), Sonoran desert, in pitfall trap (<ext-link xmlns:xlink="http://www.w3.org/1999/xlink" ext-link-type="uri" xlink:href="http://data.antweb.org/specimen/CASENT0339305" xlink:type="simple">CASENT0339305</ext-link>) [UCDC].</p><!--PageBreak--><!--PageBreak--><p>Paratypes. Same data as holotype, 1 worker (<ext-link xmlns:xlink="http://www.w3.org/1999/xlink" ext-link-type="uri" xlink:href="http://data.antweb.org/specimen/CASENT0339305" xlink:type="simple">CASENT0339305</ext-link>) [UCDC].</p><p>Non-paratypic material examined. U.S.A.: CALIFORNIA: Riverside Co.: Joshua Tree National Park, <named-content xmlns:xlink="http://www.w3.org/1999/xlink" content-type="dwc:verbatimCoordinates" xlink:type="simple">33.8°, -116.0°</named-content>, 28.v.1979 (E. L. Sleeper, #ELS2100) quail guzzler, 1 worker (<ext-link xmlns:xlink="http://www.w3.org/1999/xlink" ext-link-type="uri" xlink:href="http://data.antweb.org/specimen/CASENT0103108" xlink:type="simple">CASENT0103108</ext-link>) [LACM]; Riverside Co.: Joshua Tree National Park, <named-content xmlns:xlink="http://www.w3.org/1999/xlink" content-type="dwc:verbatimCoordinates" xlink:type="simple">33.8°, -116.0°</named-content>, 25.vi.1966 (E. L. Sleeper) quail guzzler, 1 worker (<ext-link xmlns:xlink="http://www.w3.org/1999/xlink" ext-link-type="uri" xlink:href="http://data.antweb.org/specimen/LACMENT299328" xlink:type="simple">LACMENT299328</ext-link>) [LACM]; Riverside Co.: Joshua Tree National Park, <named-content xmlns:xlink="http://www.w3.org/1999/xlink" content-type="dwc:verbatimCoordinates" xlink:type="simple">33.8°, -116.0°</named-content>, 9.vii.1966 (E. L. Sleeper) quail guzzler, 1 worker (<ext-link xmlns:xlink="http://www.w3.org/1999/xlink" ext-link-type="uri" xlink:href="http://data.antweb.org/specimen/LACMENT299329" xlink:type="simple">LACMENT299329</ext-link>) [LACM]; MEXICO: BAJA CALIFORNIA SUR: Isla Carmen S end, 20 m, <named-content xmlns:xlink="http://www.w3.org/1999/xlink" content-type="dwc:verbatimCoordinates" xlink:type="simple">25.86°, -111.22°</named-content>, 13–18.vii.1999 (R. Aalbu, #ABRA11) 1 worker (<ext-link xmlns:xlink="http://www.w3.org/1999/xlink" ext-link-type="uri" xlink:href="http://data.antweb.org/specimen/CASENT0339306" xlink:type="simple">CASENT0339306</ext-link>) [UCDC].</p></tp:treatment-sec><tp:treatment-sec sec-type="Etymology"><title>Etymology.</title><p>Named for the Morongo, a band of the Cahuilla people who occupied occupied the northern part of this species range, in what is now Joshua Tree National Park. The name is a noun in apposition.</p></tp:treatment-sec><tp:treatment-sec sec-type="Remarks"><title>Remarks.</title><p>In the keys of <xref ref-type="bibr" rid="B16">Creighton (1950)</xref> and <xref ref-type="bibr" rid="B25">Mackay (2000)</xref> <italic><tp:taxon-name>Temnothorax morongo</tp:taxon-name></italic> will run to <italic><tp:taxon-name>Temnothorax silvestrii</tp:taxon-name></italic> (<xref ref-type="bibr" rid="B30">Santschi 1911</xref>), an arboreal species from Arizona, which it resembles. In <italic><tp:taxon-name>Temnothorax silvestrii</tp:taxon-name></italic> the sculpture of the head and mesosoma is coarser, the head is proportionately a little broader, the propodeal spines are much shorter and the metafemora are much more robust, about three times longer than thick in dorsal view (also see <xref ref-type="bibr" rid="B17">Creighton 1953</xref>).</p><p>All known collections of this species are from pitfall traps, suggesting that this is a ground-nesting ant.</p></tp:treatment-sec><tp:treatment-sec><!--Section generated to contain objects referenced in tp:taxon-treatment.--><fig id="F19" position="float" orientation="portrait"><label>Figure 19.</label><caption><p>Lateral views focusing on petiole and postpetiole <bold>A</bold> <italic><tp:taxon-name>Temnothorax anaphalantus</tp:taxon-name></italic> sp. n. (<ext-link xmlns:xlink="http://www.w3.org/1999/xlink" ext-link-type="uri" xlink:href="http://data.antweb.org/specimen/CASENT0339237" xlink:type="simple">CASENT0339237</ext-link>) <bold>B</bold> <italic><tp:taxon-name>Temnothorax arboreus</tp:taxon-name></italic> sp. n. (<ext-link xmlns:xlink="http://www.w3.org/1999/xlink" ext-link-type="uri" xlink:href="http://data.antweb.org/specimen/CASENT0339243" xlink:type="simple">CASENT0339243</ext-link>) <bold>C</bold> <italic><tp:taxon-name>Temnothorax wardi</tp:taxon-name></italic> sp. n. (<ext-link xmlns:xlink="http://www.w3.org/1999/xlink" ext-link-type="uri" xlink:href="http://data.antweb.org/specimen/CASENT0339315" xlink:type="simple">CASENT0339315</ext-link>) <bold>D</bold> <italic><tp:taxon-name>Temnothorax morongo</tp:taxon-name></italic> sp. n. (<ext-link xmlns:xlink="http://www.w3.org/1999/xlink" ext-link-type="uri" xlink:href="http://data.antweb.org/specimen/CASENT0103108" xlink:type="simple">CASENT0103108</ext-link>) <bold>E</bold> <italic><tp:taxon-name>Temnothorax myrmiciformis</tp:taxon-name></italic> sp. n. (<ext-link xmlns:xlink="http://www.w3.org/1999/xlink" ext-link-type="uri" xlink:href="http://data.antweb.org/specimen/CASENT0339323" xlink:type="simple">CASENT0339323</ext-link>) <bold>F</bold> <italic><tp:taxon-name>Temnothorax nuwuvi</tp:taxon-name></italic> sp. n. (<ext-link xmlns:xlink="http://www.w3.org/1999/xlink" ext-link-type="uri" xlink:href="http://data.antweb.org/specimen/LACMENT299376" xlink:type="simple">LACMENT299376</ext-link>).</p></caption><graphic xmlns:xlink="http://www.w3.org/1999/xlink" xlink:href="ZooKeys-372-027-g019.jpg" position="float" orientation="portrait" xlink:type="simple"/></fig><fig id="F24" position="float" orientation="portrait"><label>Figure 24.</label><caption><p>Northern part of recorded distribution of the new species, focusing on southern Oregon, California and Nevada. White circles represent records of <italic><tp:taxon-name>Temnothorax caguatan</tp:taxon-name></italic>; blue circles – <italic><tp:taxon-name>Temnothorax anaphalantus</tp:taxon-name></italic>; orange circles – <italic><tp:taxon-name>Temnothorax arboreus</tp:taxon-name></italic>; white rectangles – <italic><tp:taxon-name>Temnothorax nuwuvi</tp:taxon-name></italic>; blue rectangles – <italic><tp:taxon-name>Temnothorax morongo</tp:taxon-name></italic>; orange rectangles – <italic><tp:taxon-name>Temnothorax myrmiciformis</tp:taxon-name></italic>; white triangle – <italic><tp:taxon-name>Temnothorax quasimodo</tp:taxon-name></italic>; blue triangles – <italic><tp:taxon-name>Temnothorax paiute</tp:taxon-name></italic>; orange triangles – <italic><tp:taxon-name>Temnothorax pseudandrei</tp:taxon-name></italic>; yellow triangles – <italic><tp:taxon-name>Temnothorax wardi</tp:taxon-name></italic>.</p></caption><graphic xmlns:xlink="http://www.w3.org/1999/xlink" xlink:href="ZooKeys-372-027-g024.jpg" position="float" orientation="portrait" xlink:type="simple"/></fig><fig id="F25" position="float" orientation="portrait"><label>Figure 25.</label><caption><p>Southern part of recorded distribution of the new species, focusing on southern California, Baja California and Arizona. White circles represent records of <italic><tp:taxon-name>Temnothorax caguatan</tp:taxon-name></italic>; blue circles – <italic><tp:taxon-name>Temnothorax anaphalantus</tp:taxon-name></italic>; orange circles – <italic><tp:taxon-name>Temnothorax arboreus</tp:taxon-name></italic>; blue rectangles – <italic><tp:taxon-name>Temnothorax morongo</tp:taxon-name></italic>; orange rectangles – <italic><tp:taxon-name>Temnothorax myrmiciformis</tp:taxon-name></italic>; orange triangles – <italic><tp:taxon-name>Temnothorax pseudandrei</tp:taxon-name></italic>; yellow triangles – <italic><tp:taxon-name>Temnothorax wardi</tp:taxon-name></italic>.</p></caption><graphic xmlns:xlink="http://www.w3.org/1999/xlink" xlink:href="ZooKeys-372-027-g025.jpg" position="float" orientation="portrait" xlink:type="simple"/></fig><fig id="F26" position="float" orientation="portrait"><label>Figure 26.</label><caption><p>Distribution of the new species, focusing on southern California where many species co-occur. White circles represent records of <italic><tp:taxon-name>Temnothorax caguatan</tp:taxon-name></italic>; blue circles – <italic><tp:taxon-name>Temnothorax anaphalantus</tp:taxon-name></italic>; orange circles – <italic><tp:taxon-name>Temnothorax arboreus</tp:taxon-name></italic>; blue rectangles – <italic><tp:taxon-name>Temnothorax morongo</tp:taxon-name></italic>; orange rectangles – <italic><tp:taxon-name>Temnothorax myrmiciformis</tp:taxon-name></italic>; yellow triangles – <italic><tp:taxon-name>Temnothorax wardi</tp:taxon-name></italic>.</p></caption><graphic xmlns:xlink="http://www.w3.org/1999/xlink" xlink:href="ZooKeys-372-027-g026.jpg" position="float" orientation="portrait" xlink:type="simple"/></fig></tp:treatment-sec><ref-list><ref id="B24"><mixed-citation xmlns:xlink="http://www.w3.org/1999/xlink" xlink:type="simple"><person-group><name name-style="western"><surname>Johnson</surname><given-names>RA</given-names></name><name name-style="western"><surname>Ward</surname><given-names>PS</given-names></name></person-group> (<year>2002</year>) <article-title>Biogeography and endemism of ants (Hymenoptera: Formicidae) in Baja California, Mexico: a first overview.</article-title><source>Journal of Biogeography</source><volume>29</volume>: <fpage>1009</fpage>-<lpage>1026</lpage>. doi: <ext-link ext-link-type="uri" xlink:href="http://dx.doi.org/10.1046/j.1365-2699.2002.00746.x" xlink:type="simple">10.1046/j.1365-2699.2002.00746.x</ext-link></mixed-citation></ref><ref id="B36"><mixed-citation xmlns:xlink="http://www.w3.org/1999/xlink" xlink:type="simple"><person-group><name name-style="western"><surname>Ward</surname><given-names>PS</given-names></name></person-group> (<year>2005</year>) <article-title>A synoptic review of the ants of California (Hymenoptera: Formicidae).</article-title><source>Zootaxa</source><volume>936</volume>: <fpage>1</fpage>-<lpage>68</lpage>.</mixed-citation></ref><ref id="B16"><mixed-citation xmlns:xlink="http://www.w3.org/1999/xlink" xlink:type="simple"><person-group><name name-style="western"><surname>Creighton</surname><given-names>WS</given-names></name></person-group> (<year>1950</year>) <article-title>The ants of North America.</article-title><source>Bulletin of the Museum of Comparative Zoology at Harvard College</source><volume>104</volume>: <fpage>1</fpage>-<lpage>585</lpage>.</mixed-citation></ref><ref id="B25"><mixed-citation xmlns:xlink="http://www.w3.org/1999/xlink" xlink:type="simple"><person-group><name name-style="western"><surname>Mackay</surname><given-names>WP</given-names></name></person-group> (<year>2000</year>) <article-title>A review of the New World ants of the subgenus <italic>Myrafant</italic>, (Genus <italic>Leptothorax</italic>) (Hymenoptera: Formicidae).</article-title><source>Sociobiology</source><volume>36</volume>: <fpage>265</fpage>-<lpage>444</lpage>.</mixed-citation></ref><ref id="B30"><mixed-citation xmlns:xlink="http://www.w3.org/1999/xlink" xlink:type="simple"><person-group><name name-style="western"><surname>Santschi</surname><given-names>F</given-names></name></person-group> (<year>1911</year>; “1909”) <article-title>Formicides récoltés par Mr. le Prof. F. Silvestri aux Etats Unis en 1908.</article-title><source>Bullettino della Società Entomologica Italiana</source><volume>41</volume>: <fpage>3</fpage>–<lpage>7</lpage>.</mixed-citation></ref><ref id="B17"><mixed-citation xmlns:xlink="http://www.w3.org/1999/xlink" xlink:type="simple"><person-group><name name-style="western"><surname>Creighton</surname><given-names>WS</given-names></name></person-group> (<year>1953</year>) <article-title>The rediscovery of <italic>Leptothorax silvestrii</italic> (Santschi) (Hymenoptera, Formicidae).</article-title><source>American Museum Novitates</source><volume>1635</volume>: <fpage>1</fpage>-<lpage>7</lpage>.</mixed-citation></ref></ref-list></tp:taxon-treatment>
