# Supplementary material for: Studies on California ants: a review of the genus Temnothorax (Hymenoptera, Formicidae)
Source: Zookeys. 2014 Jan 22;(372):27–89. doi: 10.3897/zookeys.372.6039 (PMC3909803; doi:10.3897/zookeys.372.6039)
Supplement: XML Treatment for Temnothorax myrmiciformis [file zookeys.372.6039-treatment9.xml]

<!DOCTYPE tp:taxon-treatment
  PUBLIC "-//TaxonX//DTD Taxonomic Treatment Publishing DTD v0 20100105//EN" "tax-treatment-NSO.dtd">
<tp:taxon-treatment xmlns:tp="http://www.plazi.org/taxpub"><tp:treatment-meta><mixed-citation publication-type="journal"><person-group><name><surname>Snelling</surname><given-names>Roy R.</given-names></name><name><surname>Borowiec</surname><given-names>Marek L.</given-names></name><name><surname>Prebus</surname><given-names>Matthew M.</given-names></name></person-group><article-title>Studies on California ants: a review of the genus <italic>Temnothorax</italic> (Hymenoptera, Formicidae)</article-title><source>Zookeys</source><day>22</day><month>1</month><year>2014</year><volume>2014</volume><issue>372</issue><fpage>27</fpage><lpage>89</lpage><pub-id pub-id-type="doi">10.3897/zookeys.372.6039</pub-id></mixed-citation></tp:treatment-meta><tp:nomenclature><tp:taxon-name>
                        <tp:taxon-name-part taxon-name-part-type="genus">Temnothorax</tp:taxon-name-part>
                        <tp:taxon-name-part taxon-name-part-type="species">myrmiciformis</tp:taxon-name-part>
                        <object-id xmlns:xlink="http://www.w3.org/1999/xlink" content-type="zoobank" xlink:type="simple">http://zoobank.org/BCBFE027-0E6D-48B1-AC1C-F28B0AE1FD43</object-id>
                        <object-id xmlns:xlink="http://www.w3.org/1999/xlink" xlink:type="simple">http://species-id.net/wiki/Temnothorax_myrmiciformis</object-id>
                    </tp:taxon-name><tp:taxon-status xmlns:xlink="http://www.w3.org/1999/xlink" xlink:type="simple">sp. n.</tp:taxon-status><xref ref-type="fig" rid="F10">Figures 10</xref><xref ref-type="fig" rid="F19">, 19</xref><xref ref-type="fig" rid="F24">, 24</xref><xref ref-type="fig" rid="F25">–</xref><xref ref-type="fig" rid="F26">26</xref><tp:nomenclature-citation-list><tp:nomenclature-citation><tp:taxon-name>Leptothorax</tp:taxon-name><comment> sp. BCA-9; <xref ref-type="bibr" rid="B24">Johnson and Ward 2002</xref>: 1024.</comment></tp:nomenclature-citation><tp:nomenclature-citation><tp:taxon-name>Temnothorax</tp:taxon-name><comment> sp. CA-07; <xref ref-type="bibr" rid="B36">Ward 2005</xref>: 68.</comment></tp:nomenclature-citation></tp:nomenclature-citation-list></tp:nomenclature><tp:treatment-sec sec-type="Diagnosis of worker"><title>Diagnosis of worker.</title><p>Large, gracile species with large eyes; scape extending well beyond posterior margin; dorsum of mesosoma evenly sloping from pronotum to base of propodeal spines; side of head behind eyes with numerous standing setae along margin.</p></tp:treatment-sec><tp:treatment-sec sec-type="Description"><title>Description.</title><p>Worker measurements (mm) (9 measured): EL 0.216–0.250 (0.217); HFL 0.759–0.908 (0.789); HFW 0.150–0.187 (0.164); HL 0.774–0.904 (0.821); HW 0.624–0.748 (0.665); IOD 0.525–0.636 (0.556); OMD 0.210–0.255 (0.220); PPW 0.243–0.285 (0.265); PSL 0.164–0.210 (0.182); PTW 0.174–0.210 (0.193); PW 0.467–0.550 (0.493); SL 0.728–0.863 (0.748); WL 1.012–1.175 (1.049). Indices: CI 77.4–84.0 (81.0); FI 116–127 (118); OI 26.8–28.9 (26.3); PI 128–140 (138); PSI 19.9–23.6 (22.2); SI 89.4–97.6 (90.7).</p><p>Head longer than broad in frontal view, widest anterior to eyes; posterior to eyes evenly narrowed toward slightly convex posterior margin. Antenna 12-segmented; scape exceeding posterior margin by more than its apical width; 3-segmented apical club poorly defined. Eyes with scattered very short setae arising between ommatidia; IOD 2.34–2.60 <!--PageBreak--><!--PageBreak-->× EL; EL 0.96–1.15 × OMD. Mandibles coarsely longitudinally rugose. Clypeus with strong median carina and without flanking carinae between it and carina defining median lobe; lateral lobes each with several short longitudinal carinae. Malar area with several irregular coarse longitudinal rugae, some of which extend back mesad of eyes to posterolateral corners; others curve mesad over antennal fossa; interspaces shiny and weakly reticulate; frons and vertex shiny between fine sparse piligerous punctures. Dorsum with numerous long standing setae, longest exceeding one-half minimum eye diameter, setae slender and not appreciably flattened; venter with several shorter setae on each side.</p><p>Mesosoma slender, WL 2.07–2.17 × PW; in profile, dorsum sloping from pronotum to base of propodeal spines; propodeal spines about as long as distance between their bases. Mesosoma moderately shiny and weakly sculptured between coarse irregular longitudinal rugae; posterior face of propodeum with weak transverse rugae. Metafemur 4.77–5.15 times longer than wide in dorsal view. Entire length of dorsum with &gt;40 long fully erect setae similar to those of frons, longest subequal to minimum eye diameter.</p><p>Petiole with short anterior peduncle; node thick-triangular in profile, posteriorly gently curved; subpetiolar tooth short, acute. Postpetiole node high and subrectangular in profile. Postpetiole node 1.28–1.40 times as wide as petiole node. Both nodes longitudinally rugose, petiole node with weakly reticulate interspaces at side, postpetiole weakly reticulate throughout. Setae on nodes numerous and similar to those of mesosomal dorsum.</p><p>Gaster in dorsal view 3.34–4.15 times wider than node of postpetiole; disc of first tergite moderately shiny and very finely reticulate throughout, between sparse fine piligerous punctures. Segments with numerous suberect setae similar to those of mesosoma.</p><p>Dark brown, gaster darker posteriorly.</p><p>Gyne and male unknown.</p></tp:treatment-sec><tp:treatment-sec sec-type="Material examined"><title>Material examined.</title><p>Holotype worker, U.S.A.: CALIFORNIA: Riverside Co.: Skinner Reservoir, 1360 m, <named-content xmlns:xlink="http://www.w3.org/1999/xlink" content-type="dwc:verbatimCoordinates" xlink:type="simple">33.59°, -117.07°</named-content>, 1–31.iii.1997 (T. Prentice) oak woodland, 1 worker (<ext-link xmlns:xlink="http://www.w3.org/1999/xlink" ext-link-type="uri" xlink:href="http://data.antweb.org/specimen/LACMENT299342" xlink:type="simple">LACMENT299342</ext-link>) [LACM].</p><p>Paratypes. U.S.A.: CALIFORNIA: Riverside Co.: Skinner Reservoir, 1360 m, <named-content xmlns:xlink="http://www.w3.org/1999/xlink" content-type="dwc:verbatimCoordinates" xlink:type="simple">33.59°, -117.07°</named-content>, 1–31.iii.1997 (T. Prentice) oak woodland, 1 worker (<ext-link xmlns:xlink="http://www.w3.org/1999/xlink" ext-link-type="uri" xlink:href="http://data.antweb.org/specimen/LACMENT299339" xlink:type="simple">LACMENT299339</ext-link>) [LACM], 1 worker (<ext-link xmlns:xlink="http://www.w3.org/1999/xlink" ext-link-type="uri" xlink:href="http://data.antweb.org/specimen/LACMENT299340" xlink:type="simple">LACMENT299340</ext-link>) [LACM]; Riverside Co.: Skinner Reservoir, 1360 m, <named-content xmlns:xlink="http://www.w3.org/1999/xlink" content-type="dwc:verbatimCoordinates" xlink:type="simple">33.59°, -117.07°</named-content>, 1–30.ix.1997 (T. Prentice) oak woodland, 1 worker (<ext-link xmlns:xlink="http://www.w3.org/1999/xlink" ext-link-type="uri" xlink:href="http://data.antweb.org/specimen/LACMENT299341" xlink:type="simple">LACMENT299341</ext-link>) [CASC], 1 worker (<ext-link xmlns:xlink="http://www.w3.org/1999/xlink" ext-link-type="uri" xlink:href="http://data.antweb.org/specimen/LACMENT299337" xlink:type="simple">LACMENT299337</ext-link>) [MCZC].</p><p>Non-paratypic material examined. U.S.A.: CALIFORNIA: Orange Co.: Starr Ranch, 520 m, <named-content xmlns:xlink="http://www.w3.org/1999/xlink" content-type="dwc:verbatimCoordinates" xlink:type="simple">33.6°, -117.55°</named-content>, 2.iv.2001 (P. S. Ward, #PSW14325-4), ex midden of <!--PageBreak--><italic><tp:taxon-name>Solenopsis xyloni</tp:taxon-name></italic>, coastal sage scrub, 1 worker (<ext-link xmlns:xlink="http://www.w3.org/1999/xlink" ext-link-type="uri" xlink:href="http://data.antweb.org/specimen/CASENT0339309" xlink:type="simple">CASENT0339309</ext-link>) [UCDC]; Ventura Co.: Point Mugu State Park, <named-content xmlns:xlink="http://www.w3.org/1999/xlink" content-type="dwc:verbatimCoordinates" xlink:type="simple">34.1367°, -118.9983°</named-content>, 1–31.viii.2002 (F. Villalba) under chamise, 1 worker (<ext-link xmlns:xlink="http://www.w3.org/1999/xlink" ext-link-type="uri" xlink:href="http://data.antweb.org/specimen/CASENT0339314" xlink:type="simple">CASENT0339314</ext-link>) [UCDC]; San Diego Co.: Miramar Naval Air Station, <named-content xmlns:xlink="http://www.w3.org/1999/xlink" content-type="dwc:verbatimCoordinates" xlink:type="simple">32.87°, -117.06°</named-content>, 20–30.viii.1997 (T. Prentice) oak woodland, 1 worker (<ext-link xmlns:xlink="http://www.w3.org/1999/xlink" ext-link-type="uri" xlink:href="http://data.antweb.org/specimen/LACMENT299338" xlink:type="simple">LACMENT299338</ext-link>) [LACM]; San Diego Co.: Elliot Chaparral Reserve, 198 m, <named-content xmlns:xlink="http://www.w3.org/1999/xlink" content-type="dwc:verbatimCoordinates" xlink:type="simple">32.8909°, -117.0975°</named-content>, 1–30.vi.2005 (R. N. Fisher) 1 worker (<ext-link xmlns:xlink="http://www.w3.org/1999/xlink" ext-link-type="uri" xlink:href="http://data.antweb.org/specimen/CASENT0339323" xlink:type="simple">CASENT0339323</ext-link>) [UCDC]; MEXICO: BAJA CALIFORNIA: Co.: Bahia San Quintín, <named-content xmlns:xlink="http://www.w3.org/1999/xlink" content-type="dwc:verbatimCoordinates" xlink:type="simple">30.6°, -115.9°</named-content>, 21.v.1952 (W. S. Creighton) 1 worker (<ext-link xmlns:xlink="http://www.w3.org/1999/xlink" ext-link-type="uri" xlink:href="http://data.antweb.org/specimen/LACMENT299335" xlink:type="simple">LACMENT299335</ext-link>) [LACM]; 19.3 km S Guillermo Prieto, <named-content xmlns:xlink="http://www.w3.org/1999/xlink" content-type="dwc:verbatimCoordinates" xlink:type="simple">27.7°, -113.3°</named-content>, 7.iv.1982 (B. Phelps &amp; M. Phelps) 1 worker (<ext-link xmlns:xlink="http://www.w3.org/1999/xlink" ext-link-type="uri" xlink:href="http://data.antweb.org/specimen/CASENT0339316" xlink:type="simple">CASENT0339316</ext-link>) [UCDC]; 8.7 km NW Catavina, <named-content xmlns:xlink="http://www.w3.org/1999/xlink" content-type="dwc:verbatimCoordinates" xlink:type="simple">27.79°, -114.78°</named-content>, 21.ix.1981 (F. Andrew &amp; D. Faulkner) 1 worker (<ext-link xmlns:xlink="http://www.w3.org/1999/xlink" ext-link-type="uri" xlink:href="http://data.antweb.org/specimen/LACMENT299336" xlink:type="simple">LACMENT299336</ext-link>) [LACM].</p></tp:treatment-sec><tp:treatment-sec sec-type="Etymology"><title>Etymology.</title><p>The name is derived from the superficial resemblance to species of the unrelated genus <italic><tp:taxon-name>Myrmica</tp:taxon-name></italic>.</p></tp:treatment-sec><tp:treatment-sec sec-type="Remarks"><title>Remarks.</title><p>The large size, depressed mesosomal profile and long scapes will separate this from all other western <italic><tp:taxon-name>Temnothorax</tp:taxon-name></italic>. These features are shared with <italic><tp:taxon-name>Temnothorax paiute</tp:taxon-name></italic>, as is the presence of short setae on the eyes. The two differ, however, in the much more conspicuously and coarsely sculptured head and mesosoma of <italic><tp:taxon-name>Temnothorax myrmiciformis</tp:taxon-name></italic> (compare <xref ref-type="fig" rid="F10">Figures 10</xref> and <xref ref-type="fig" rid="F13">13</xref>).</p><p>The type series specimens were all collected in pitfall traps in grassy areas in oak woodland. The species has otherwise been collected in coastal sage scrub, chaparral, and Sonoran desert. The specimen collected by Creighton was taken near the beach at Bahia San Quintín, under a clump of <italic><tp:taxon-name>Mesembryanthemum</tp:taxon-name></italic>.</p><fig id="F10" position="float" orientation="portrait"><label>Figure 10.</label><caption><p><italic><tp:taxon-name>Temnothorax myrmiciformis</tp:taxon-name></italic> sp. n., worker (<ext-link xmlns:xlink="http://www.w3.org/1999/xlink" ext-link-type="uri" xlink:href="http://data.antweb.org/specimen/CASENT0339323" xlink:type="simple">CASENT0339323</ext-link>) <bold>A</bold> Body in dorsal view <bold>B</bold> Body in lateral view <bold>C</bold> Head in full-face view.</p></caption><graphic xmlns:xlink="http://www.w3.org/1999/xlink" xlink:href="ZooKeys-372-027-g010.jpg" position="float" orientation="portrait" xlink:type="simple"/></fig></tp:treatment-sec><tp:treatment-sec><!--Section generated to contain objects referenced in tp:taxon-treatment.--><fig id="F19" position="float" orientation="portrait"><label>Figure 19.</label><caption><p>Lateral views focusing on petiole and postpetiole <bold>A</bold> <italic><tp:taxon-name>Temnothorax anaphalantus</tp:taxon-name></italic> sp. n. (<ext-link xmlns:xlink="http://www.w3.org/1999/xlink" ext-link-type="uri" xlink:href="http://data.antweb.org/specimen/CASENT0339237" xlink:type="simple">CASENT0339237</ext-link>) <bold>B</bold> <italic><tp:taxon-name>Temnothorax arboreus</tp:taxon-name></italic> sp. n. (<ext-link xmlns:xlink="http://www.w3.org/1999/xlink" ext-link-type="uri" xlink:href="http://data.antweb.org/specimen/CASENT0339243" xlink:type="simple">CASENT0339243</ext-link>) <bold>C</bold> <italic><tp:taxon-name>Temnothorax wardi</tp:taxon-name></italic> sp. n. (<ext-link xmlns:xlink="http://www.w3.org/1999/xlink" ext-link-type="uri" xlink:href="http://data.antweb.org/specimen/CASENT0339315" xlink:type="simple">CASENT0339315</ext-link>) <bold>D</bold> <italic><tp:taxon-name>Temnothorax morongo</tp:taxon-name></italic> sp. n. (<ext-link xmlns:xlink="http://www.w3.org/1999/xlink" ext-link-type="uri" xlink:href="http://data.antweb.org/specimen/CASENT0103108" xlink:type="simple">CASENT0103108</ext-link>) <bold>E</bold> <italic><tp:taxon-name>Temnothorax myrmiciformis</tp:taxon-name></italic> sp. n. (<ext-link xmlns:xlink="http://www.w3.org/1999/xlink" ext-link-type="uri" xlink:href="http://data.antweb.org/specimen/CASENT0339323" xlink:type="simple">CASENT0339323</ext-link>) <bold>F</bold> <italic><tp:taxon-name>Temnothorax nuwuvi</tp:taxon-name></italic> sp. n. (<ext-link xmlns:xlink="http://www.w3.org/1999/xlink" ext-link-type="uri" xlink:href="http://data.antweb.org/specimen/LACMENT299376" xlink:type="simple">LACMENT299376</ext-link>).</p></caption><graphic xmlns:xlink="http://www.w3.org/1999/xlink" xlink:href="ZooKeys-372-027-g019.jpg" position="float" orientation="portrait" xlink:type="simple"/></fig><fig id="F24" position="float" orientation="portrait"><label>Figure 24.</label><caption><p>Northern part of recorded distribution of the new species, focusing on southern Oregon, California and Nevada. White circles represent records of <italic><tp:taxon-name>Temnothorax caguatan</tp:taxon-name></italic>; blue circles – <italic><tp:taxon-name>Temnothorax anaphalantus</tp:taxon-name></italic>; orange circles – <italic><tp:taxon-name>Temnothorax arboreus</tp:taxon-name></italic>; white rectangles – <italic><tp:taxon-name>Temnothorax nuwuvi</tp:taxon-name></italic>; blue rectangles – <italic><tp:taxon-name>Temnothorax morongo</tp:taxon-name></italic>; orange rectangles – <italic><tp:taxon-name>Temnothorax myrmiciformis</tp:taxon-name></italic>; white triangle – <italic><tp:taxon-name>Temnothorax quasimodo</tp:taxon-name></italic>; blue triangles – <italic><tp:taxon-name>Temnothorax paiute</tp:taxon-name></italic>; orange triangles – <italic><tp:taxon-name>Temnothorax pseudandrei</tp:taxon-name></italic>; yellow triangles – <italic><tp:taxon-name>Temnothorax wardi</tp:taxon-name></italic>.</p></caption><graphic xmlns:xlink="http://www.w3.org/1999/xlink" xlink:href="ZooKeys-372-027-g024.jpg" position="float" orientation="portrait" xlink:type="simple"/></fig><fig id="F25" position="float" orientation="portrait"><label>Figure 25.</label><caption><p>Southern part of recorded distribution of the new species, focusing on southern California, Baja California and Arizona. White circles represent records of <italic><tp:taxon-name>Temnothorax caguatan</tp:taxon-name></italic>; blue circles – <italic><tp:taxon-name>Temnothorax anaphalantus</tp:taxon-name></italic>; orange circles – <italic><tp:taxon-name>Temnothorax arboreus</tp:taxon-name></italic>; blue rectangles – <italic><tp:taxon-name>Temnothorax morongo</tp:taxon-name></italic>; orange rectangles – <italic><tp:taxon-name>Temnothorax myrmiciformis</tp:taxon-name></italic>; orange triangles – <italic><tp:taxon-name>Temnothorax pseudandrei</tp:taxon-name></italic>; yellow triangles – <italic><tp:taxon-name>Temnothorax wardi</tp:taxon-name></italic>.</p></caption><graphic xmlns:xlink="http://www.w3.org/1999/xlink" xlink:href="ZooKeys-372-027-g025.jpg" position="float" orientation="portrait" xlink:type="simple"/></fig><fig id="F26" position="float" orientation="portrait"><label>Figure 26.</label><caption><p>Distribution of the new species, focusing on southern California where many species co-occur. White circles represent records of <italic><tp:taxon-name>Temnothorax caguatan</tp:taxon-name></italic>; blue circles – <italic><tp:taxon-name>Temnothorax anaphalantus</tp:taxon-name></italic>; orange circles – <italic><tp:taxon-name>Temnothorax arboreus</tp:taxon-name></italic>; blue rectangles – <italic><tp:taxon-name>Temnothorax morongo</tp:taxon-name></italic>; orange rectangles – <italic><tp:taxon-name>Temnothorax myrmiciformis</tp:taxon-name></italic>; yellow triangles – <italic><tp:taxon-name>Temnothorax wardi</tp:taxon-name></italic>.</p></caption><graphic xmlns:xlink="http://www.w3.org/1999/xlink" xlink:href="ZooKeys-372-027-g026.jpg" position="float" orientation="portrait" xlink:type="simple"/></fig><fig id="F13" position="float" orientation="portrait"><label>Figure 13.</label><caption><p><italic><tp:taxon-name>Temnothorax paiute</tp:taxon-name></italic> sp. n., worker (<ext-link xmlns:xlink="http://www.w3.org/1999/xlink" ext-link-type="uri" xlink:href="http://data.antweb.org/specimen/CASENT0005932" xlink:type="simple">CASENT0005932</ext-link>) <bold>A</bold> Body in dorsal view <bold>B</bold> Body in lateral view <bold>C</bold> Head in full-face view.</p></caption><graphic xmlns:xlink="http://www.w3.org/1999/xlink" xlink:href="ZooKeys-372-027-g013.jpg" position="float" orientation="portrait" xlink:type="simple"/></fig></tp:treatment-sec><ref-list><ref id="B24"><mixed-citation xmlns:xlink="http://www.w3.org/1999/xlink" xlink:type="simple"><person-group><name name-style="western"><surname>Johnson</surname><given-names>RA</given-names></name><name name-style="western"><surname>Ward</surname><given-names>PS</given-names></name></person-group> (<year>2002</year>) <article-title>Biogeography and endemism of ants (Hymenoptera: Formicidae) in Baja California, Mexico: a first overview.</article-title><source>Journal of Biogeography</source><volume>29</volume>: <fpage>1009</fpage>-<lpage>1026</lpage>. doi: <ext-link ext-link-type="uri" xlink:href="http://dx.doi.org/10.1046/j.1365-2699.2002.00746.x" xlink:type="simple">10.1046/j.1365-2699.2002.00746.x</ext-link></mixed-citation></ref><ref id="B36"><mixed-citation xmlns:xlink="http://www.w3.org/1999/xlink" xlink:type="simple"><person-group><name name-style="western"><surname>Ward</surname><given-names>PS</given-names></name></person-group> (<year>2005</year>) <article-title>A synoptic review of the ants of California (Hymenoptera: Formicidae).</article-title><source>Zootaxa</source><volume>936</volume>: <fpage>1</fpage>-<lpage>68</lpage>.</mixed-citation></ref></ref-list></tp:taxon-treatment>
