# Supplementary material for: Studies on California ants: a review of the genus Temnothorax (Hymenoptera, Formicidae)
Source: Zookeys. 2014 Jan 22;(372):27–89. doi: 10.3897/zookeys.372.6039 (PMC3909803; doi:10.3897/zookeys.372.6039)
Supplement: XML Treatment for Temnothorax nuwuvi [file zookeys.372.6039-treatment13.xml]

<!DOCTYPE tp:taxon-treatment
  PUBLIC "-//TaxonX//DTD Taxonomic Treatment Publishing DTD v0 20100105//EN" "tax-treatment-NSO.dtd">
<tp:taxon-treatment xmlns:tp="http://www.plazi.org/taxpub"><tp:treatment-meta><mixed-citation publication-type="journal"><person-group><name><surname>Snelling</surname><given-names>Roy R.</given-names></name><name><surname>Borowiec</surname><given-names>Marek L.</given-names></name><name><surname>Prebus</surname><given-names>Matthew M.</given-names></name></person-group><article-title>Studies on California ants: a review of the genus <italic>Temnothorax</italic> (Hymenoptera, Formicidae)</article-title><source>Zookeys</source><day>22</day><month>1</month><year>2014</year><volume>2014</volume><issue>372</issue><fpage>27</fpage><lpage>89</lpage><pub-id pub-id-type="doi">10.3897/zookeys.372.6039</pub-id></mixed-citation></tp:treatment-meta><tp:nomenclature><tp:taxon-name>
                        <tp:taxon-name-part taxon-name-part-type="genus">Temnothorax</tp:taxon-name-part>
                        <tp:taxon-name-part taxon-name-part-type="species">nuwuvi</tp:taxon-name-part>
                        <object-id xmlns:xlink="http://www.w3.org/1999/xlink" content-type="zoobank" xlink:type="simple">http://zoobank.org/E3E0C58D-0B96-4971-82B5-E544481475DD</object-id>
                        <object-id xmlns:xlink="http://www.w3.org/1999/xlink" xlink:type="simple">http://species-id.net/wiki/Temnothorax_nuwuvi</object-id>
                    </tp:taxon-name><tp:taxon-status xmlns:xlink="http://www.w3.org/1999/xlink" xlink:type="simple">sp. n.</tp:taxon-status><xref ref-type="fig" rid="F11">Figures 11</xref><xref ref-type="fig" rid="F12">–12</xref><xref ref-type="fig" rid="F19">, 19</xref><xref ref-type="fig" rid="F23">, 23</xref><xref ref-type="fig" rid="F24">–24</xref></tp:nomenclature><tp:treatment-sec sec-type="Diagnosis of worker"><title>Diagnosis of worker.</title><p>Head sculptured with longitudinal rugae anastomosing into reticulation on sides; petiole node robust and subtriangular in profile with rounded summit; propodeal spines acute and relatively short; dark reddish brown.</p></tp:treatment-sec><tp:treatment-sec sec-type="Description"><title>Description.</title><p>Worker measurements (mm) (40 measured): EL 0.163–0.196 (0.180); HFL 0.540–0.650 (0.583); HFW 0.098–0.147 (0.127); HL 0.646–0.771 (0.701); HW 0.532–0.662 (0.586); IOD 0.459–0.558 (0.504); OMD 0.141–0.184 (0.159); PPW 0.302–0.367 (0.328); PSL 0.066–0.118 (0.093); PTW 0.179–0.228 (0.200); PW 0.387–0.502 (0.430); SL 0.519–0.610 (0.554); WL 0.793–0.977 (0.867). Indices: CI 78.7–96.8 (83.6); FI 84.0–107.9 (99.5); OI 23.5–27.8 (25.7); PI 154–176 (164); PSI 9.9–16.9 (13.2); SI 74.6–84.8 (79.1).</p><p>Head longer than broad in frontal view, lateral margins very weakly convex, posterior margin flat to very weakly convex. Antennal scape just outreaching posterior margin; apical club distinctly 3-segmented. IOD 2.53–3.02 × EL; EL 0.99–1.27 × OMD. Mandible finely longitudinally rugose. Clypeus with 1 or 2 short fine carinae on either side of median carina. Dorsum of head with irregular longitudinal rugae, interspaces from mostly smooth between rugae along dorsum midline to contiguously reticulate laterally; malar area with several short fine longitudinal rugae, interspaces dull and sharply reticulate; posterolateral angles of head moderately shiny and weakly reticulate. Dorsum of head with relatively dense, blunt setae.</p><p>Mesosoma slender, WL 1.78–2.11 times longer than PW; mesosomal dorsum weakly convex in profile, sloping down to sharp propodeal spines. Mesosomal dorsum moderately rugose with corrugated interspaces and the corrugation faintest medially on pronotum; side of pronotum coarsely rugose, interspaces inconsistently corrugated; posterior face of propodeum dull and reticulate. Metafemur 4.26–5.38 times longer than wide in dorsal view. Entire length of dorsum with 20+ blunt setae that are distinctly longer than those of frons.</p><p>Petiole with only very short anterior peduncle; node robust and subtriangular, no higher than thick, summit flattened; subpetiolar tooth short and acute. Postpetiole profile low; in dorsal view node 1.54–1.76 times width of petiole node. Petiole coarsely rugose laterally and dorsally with interspaces corrugated and anterior face reticulate; postpetiole with much weaker rugosity laterally and posteriorly, with semi–regular corrugation transitioning to fading reticulum dorsally; dorsum of postpetiole can be relatively smooth, but traces of reticulum can be seen in most specimens. Petiole with 6–8 setae similar to those of mesosoma and postpetiole with 14–16 setae.</p><p>Gaster in dorsal view 1.93–2.36 times wider than postpetiole node; surface of first tergite smooth and shiny between sparse piligerous punctures; surface with sparse suberect flattened setae similar to those of mesosoma and scattered finer prostrate pubescence.</p><p>Head and body dark brown.</p><p>Gyne unknown.</p><!--PageBreak--><!--PageBreak--><p>Male measurements (mm) (2 measured): EL 0.221–0.234 (0.228); HFL 0.673–0.685 (0.679); HFW 0.085–0.094 (0.090); HL 0.422–0.485 (0.454); HW 0.502–0.503 (0.502); IOD 0.377–0.397 (0.387); OMD 0.073–0.081 (0.077); PPW 0.231–0.236 (0.233); PSL N/A; PTW 0.147–0.161 (0.154); PW 0.519–0.623 (0.571); SL 0.164–0.178 (0.171); WL 0.936–0.973 (0.955). Indices: CI 104–119 (111); FI 134–136 (135); OI 45.6–55.5 (50.5); PI 147–157 (152); PSI N/A; SI 33.8–42.2 (38.0).</p><p>Head broader than long, margins behind eyes slightly convergent and broadly rounded into slightly convex posterior margin. Eyes large and strongly bulging; IOD 1.70–1.71 x EL; OMD very short, about equal to transverse diameter of anterior ocellus; interocellar distance 3.30–3.50 and ocellocular distance 3.60–4.10 times diameter of anterior ocellus. Antennae 13-segmented. Scape less than half of IOD. Head dull, mostly reticulate with few longitudinal rugae near frontal carinae and ocelli. Dorsum of head with about a dozen erect, relatively long and pointed setae, those setae are located mostly on posterior half of head dorsum, and on vertexal margin behind ocelli.</p><p>Mesosoma robust, WL 1.56–1.80 × PW. Sculpture pronounced. Entire pronotum reticulate. Most of mesoscutal dorsum shagreened, and mesoscutellum medially smooth. Mesoscutum with &gt;30 suberect short, slender setae; four pairs of longer setae submedially on metanotum. Small propodeal tubercles present. Entire propodeum reticulate with weak rugosities near the tubercles.</p><p>Summit of petiole node low, angular in profile; subpetiolar process absent.</p><p>Body brown with gaster and appendages lighter.</p><fig id="F11" position="float" orientation="portrait"><label>Figure 11.</label><caption><p><italic><tp:taxon-name>Temnothorax nuwuvi</tp:taxon-name></italic> sp. n., worker (<ext-link xmlns:xlink="http://www.w3.org/1999/xlink" ext-link-type="uri" xlink:href="http://data.antweb.org/specimen/LACMENT299376" xlink:type="simple">LACMENT299376</ext-link>) <bold>A</bold> Body in dorsal view <bold>B</bold> Body in lateral view <bold>C</bold> Head in full-face view.</p></caption><graphic xmlns:xlink="http://www.w3.org/1999/xlink" xlink:href="ZooKeys-372-027-g011.jpg" position="float" orientation="portrait" xlink:type="simple"/></fig><fig id="F12" position="float" orientation="portrait"><label>Figure 12.</label><caption><p><italic><tp:taxon-name>Temnothorax nuwuvi</tp:taxon-name></italic> sp. n., male (<ext-link xmlns:xlink="http://www.w3.org/1999/xlink" ext-link-type="uri" xlink:href="http://data.antweb.org/specimen/LACMENT299382" xlink:type="simple">LACMENT299382</ext-link>) <bold>A</bold> Body in dorsal view <bold>B</bold> Body in lateral view <bold>C</bold> Head in full-face view.</p></caption><graphic xmlns:xlink="http://www.w3.org/1999/xlink" xlink:href="ZooKeys-372-027-g012.jpg" position="float" orientation="portrait" xlink:type="simple"/></fig></tp:treatment-sec><tp:treatment-sec sec-type="Material examined"><title>Material examined.</title><p>Holotype worker, U.S.A.: NEVADA: Nye Co.: Mount Jefferson, 2895 m, <named-content xmlns:xlink="http://www.w3.org/1999/xlink" content-type="dwc:verbatimCoordinates" xlink:type="simple">38.7°, -116.9°</named-content>, 7.viii.1976 (G. C. Wheeler &amp; J. Wheeler) (<ext-link xmlns:xlink="http://www.w3.org/1999/xlink" ext-link-type="uri" xlink:href="http://data.antweb.org/specimen/LACMENT299376" xlink:type="simple">LACMENT299376</ext-link>) [LACM].</p><p>Paratypes. Same data as holotype paratype, 2 workers (<ext-link xmlns:xlink="http://www.w3.org/1999/xlink" ext-link-type="uri" xlink:href="http://data.antweb.org/specimen/LACMENT299381" xlink:type="simple">LACMENT299381</ext-link>) [MCZC], 2 workers (<ext-link xmlns:xlink="http://www.w3.org/1999/xlink" ext-link-type="uri" xlink:href="http://data.antweb.org/specimen/LACMENT299380" xlink:type="simple">LACMENT299380</ext-link>) [USNM], 2 workers (<ext-link xmlns:xlink="http://www.w3.org/1999/xlink" ext-link-type="uri" xlink:href="http://data.antweb.org/specimen/LACMENT299379" xlink:type="simple">LACMENT299379</ext-link>) [LACM], 2 workers (<ext-link xmlns:xlink="http://www.w3.org/1999/xlink" ext-link-type="uri" xlink:href="http://data.antweb.org/specimen/LACMENT299378" xlink:type="simple">LACMENT299378</ext-link>) [LACM], 2 workers (<ext-link xmlns:xlink="http://www.w3.org/1999/xlink" ext-link-type="uri" xlink:href="http://data.antweb.org/specimen/LACMENT299377" xlink:type="simple">LACMENT299377</ext-link>) [LACM], 3 workers (<ext-link xmlns:xlink="http://www.w3.org/1999/xlink" ext-link-type="uri" xlink:href="http://data.antweb.org/specimen/LACMENT299375" xlink:type="simple">LACMENT299375</ext-link>) [LACM], 2 workers (<ext-link xmlns:xlink="http://www.w3.org/1999/xlink" ext-link-type="uri" xlink:href="http://data.antweb.org/specimen/LACMENT299386" xlink:type="simple">LACMENT299386</ext-link>) [UCDC].</p><p>Non-paratypic material examined. U.S.A.: NEVADA: Nye Co.: Mount Jefferson, south side, 3050 m, <named-content xmlns:xlink="http://www.w3.org/1999/xlink" content-type="dwc:verbatimCoordinates" xlink:type="simple">38.7°, -116.9°</named-content>, 7.viii.1976 (G. C. Wheeler &amp; J. Wheeler) 1 worker, 1 male (<ext-link xmlns:xlink="http://www.w3.org/1999/xlink" ext-link-type="uri" xlink:href="http://data.antweb.org/specimen/LACMENT299384" xlink:type="simple">LACMENT299384</ext-link>) [LACM], 2 workers (<ext-link xmlns:xlink="http://www.w3.org/1999/xlink" ext-link-type="uri" xlink:href="http://data.antweb.org/specimen/LACMENT299383" xlink:type="simple">LACMENT299383</ext-link>) [LACM], 2 workers, 1 male (<ext-link xmlns:xlink="http://www.w3.org/1999/xlink" ext-link-type="uri" xlink:href="http://data.antweb.org/specimen/LACMENT299382" xlink:type="simple">LACMENT299382</ext-link>) [LACM]; Nye Co.: Manhattan, 2255 m, <named-content xmlns:xlink="http://www.w3.org/1999/xlink" content-type="dwc:verbatimCoordinates" xlink:type="simple">38.5°, -117.1°</named-content>, 7.viii.1976 (G. C. Wheeler &amp; J. Wheeler) 2 workers (<ext-link xmlns:xlink="http://www.w3.org/1999/xlink" ext-link-type="uri" xlink:href="http://data.antweb.org/specimen/LACMENT299395" xlink:type="simple">LACMENT299395</ext-link>) [UCDC], 2 workers (<ext-link xmlns:xlink="http://www.w3.org/1999/xlink" ext-link-type="uri" xlink:href="http://data.antweb.org/specimen/LACMENT299393" xlink:type="simple">LACMENT299393</ext-link>) [LACM], 2 workers (<ext-link xmlns:xlink="http://www.w3.org/1999/xlink" ext-link-type="uri" xlink:href="http://data.antweb.org/specimen/LACMENT299392" xlink:type="simple">LACMENT299392</ext-link>) [LACM], 2 workers (<ext-link xmlns:xlink="http://www.w3.org/1999/xlink" ext-link-type="uri" xlink:href="http://data.antweb.org/specimen/LACMENT299391" xlink:type="simple">LACMENT299391</ext-link>) [LACM], 2 workers (<ext-link xmlns:xlink="http://www.w3.org/1999/xlink" ext-link-type="uri" xlink:href="http://data.antweb.org/specimen/LACMENT299390" xlink:type="simple">LACMENT299390</ext-link>) [LACM], 2 workers (<ext-link xmlns:xlink="http://www.w3.org/1999/xlink" ext-link-type="uri" xlink:href="http://data.antweb.org/specimen/LACMENT299389" xlink:type="simple">LACMENT299389</ext-link>) [LACM], 2 workers (<ext-link xmlns:xlink="http://www.w3.org/1999/xlink" ext-link-type="uri" xlink:href="http://data.antweb.org/specimen/LACMENT299388" xlink:type="simple">LACMENT299388</ext-link>) [LACM], 2 workers (<ext-link xmlns:xlink="http://www.w3.org/1999/xlink" ext-link-type="uri" xlink:href="http://data.antweb.org/specimen/LACMENT299387" xlink:type="simple">LACMENT299387</ext-link>) [LACM], 2 workers (<ext-link xmlns:xlink="http://www.w3.org/1999/xlink" ext-link-type="uri" xlink:href="http://data.antweb.org/specimen/LACMENT299394" xlink:type="simple">LACMENT299394</ext-link>) [LACM], 3 workers (<ext-link xmlns:xlink="http://www.w3.org/1999/xlink" ext-link-type="uri" xlink:href="http://data.antweb.org/specimen/LACMENT299385" xlink:type="simple">LACMENT299385</ext-link>) [LACM], 1 worker (<ext-link xmlns:xlink="http://www.w3.org/1999/xlink" ext-link-type="uri" xlink:href="http://data.antweb.org/specimen/CASENT0172608" xlink:type="simple">CASENT0172608</ext-link>) [LACM].</p></tp:treatment-sec><tp:treatment-sec sec-type="Etymology"><title>Etymology.</title><p>The name “Nuwuvi” is the Southern Paiute name for themselves; it means “the People” or the true men.</p></tp:treatment-sec><tp:treatment-sec sec-type="Remarks"><title>Remarks.</title><p>The combination of brown body color with relatively coarse head sculpture, weakly sculptured postpetiole dorsum, non-acute petiole node (<xref ref-type="fig" rid="F19">Figure 19F</xref>) and <!--PageBreak--><!--PageBreak-->postpetiole more than 1.5 × as wide as long in dorsal view will serve to distinguish this species from other <italic><tp:taxon-name>Temnothorax</tp:taxon-name></italic> occurring in the area. With regard to color and sculpture, <italic><tp:taxon-name>Temnothorax nuwuvi</tp:taxon-name></italic> is similar to <italic><tp:taxon-name>Temnothorax nevadensis</tp:taxon-name></italic>. The latter is a very variable species, but the combination of less robust petiolar node, postpetiole relatively more narrow, and longer propodeal spines in <italic><tp:taxon-name>Temnothorax nevadensis</tp:taxon-name></italic> (PI 129–147, PSI 16–26 in <italic>nevadensis</italic> vs. PI 154–176, PSI 10–17 in <italic>nuwuvi</italic>) (<xref ref-type="fig" rid="F11">Figures 11B</xref>, <xref ref-type="fig" rid="F21">21D</xref>) will serve to distinguish the two.</p></tp:treatment-sec><tp:treatment-sec><!--Section generated to contain objects referenced in tp:taxon-treatment.--><fig id="F19" position="float" orientation="portrait"><label>Figure 19.</label><caption><p>Lateral views focusing on petiole and postpetiole <bold>A</bold> <italic><tp:taxon-name>Temnothorax anaphalantus</tp:taxon-name></italic> sp. n. (<ext-link xmlns:xlink="http://www.w3.org/1999/xlink" ext-link-type="uri" xlink:href="http://data.antweb.org/specimen/CASENT0339237" xlink:type="simple">CASENT0339237</ext-link>) <bold>B</bold> <italic><tp:taxon-name>Temnothorax arboreus</tp:taxon-name></italic> sp. n. (<ext-link xmlns:xlink="http://www.w3.org/1999/xlink" ext-link-type="uri" xlink:href="http://data.antweb.org/specimen/CASENT0339243" xlink:type="simple">CASENT0339243</ext-link>) <bold>C</bold> <italic><tp:taxon-name>Temnothorax wardi</tp:taxon-name></italic> sp. n. (<ext-link xmlns:xlink="http://www.w3.org/1999/xlink" ext-link-type="uri" xlink:href="http://data.antweb.org/specimen/CASENT0339315" xlink:type="simple">CASENT0339315</ext-link>) <bold>D</bold> <italic><tp:taxon-name>Temnothorax morongo</tp:taxon-name></italic> sp. n. (<ext-link xmlns:xlink="http://www.w3.org/1999/xlink" ext-link-type="uri" xlink:href="http://data.antweb.org/specimen/CASENT0103108" xlink:type="simple">CASENT0103108</ext-link>) <bold>E</bold> <italic><tp:taxon-name>Temnothorax myrmiciformis</tp:taxon-name></italic> sp. n. (<ext-link xmlns:xlink="http://www.w3.org/1999/xlink" ext-link-type="uri" xlink:href="http://data.antweb.org/specimen/CASENT0339323" xlink:type="simple">CASENT0339323</ext-link>) <bold>F</bold> <italic><tp:taxon-name>Temnothorax nuwuvi</tp:taxon-name></italic> sp. n. (<ext-link xmlns:xlink="http://www.w3.org/1999/xlink" ext-link-type="uri" xlink:href="http://data.antweb.org/specimen/LACMENT299376" xlink:type="simple">LACMENT299376</ext-link>).</p></caption><graphic xmlns:xlink="http://www.w3.org/1999/xlink" xlink:href="ZooKeys-372-027-g019.jpg" position="float" orientation="portrait" xlink:type="simple"/></fig><fig id="F23" position="float" orientation="portrait"><label>Figure 23.</label><caption><p><bold>A–B</bold> Dorsal views focusing on gaster <bold>A</bold> <italic><tp:taxon-name>Temnothorax nuwuvi</tp:taxon-name></italic> sp. n. (<ext-link xmlns:xlink="http://www.w3.org/1999/xlink" ext-link-type="uri" xlink:href="http://data.antweb.org/specimen/CASENT0172608" xlink:type="simple">CASENT0172608</ext-link>) <bold>B</bold> <italic><tp:taxon-name>Temnothorax anaphalantus</tp:taxon-name></italic> sp. n. (<ext-link xmlns:xlink="http://www.w3.org/1999/xlink" ext-link-type="uri" xlink:href="http://data.antweb.org/specimen/CASENT0339238" xlink:type="simple">CASENT0339238</ext-link>) <bold>C–D</bold> Full-face views of the head <bold>C</bold> <italic><tp:taxon-name>Temnothorax chandleri</tp:taxon-name></italic> <bold>D</bold> <italic><tp:taxon-name>Temnothorax nitens</tp:taxon-name></italic>.</p></caption><graphic xmlns:xlink="http://www.w3.org/1999/xlink" xlink:href="ZooKeys-372-027-g023.jpg" position="float" orientation="portrait" xlink:type="simple"/></fig><fig id="F24" position="float" orientation="portrait"><label>Figure 24.</label><caption><p>Northern part of recorded distribution of the new species, focusing on southern Oregon, California and Nevada. White circles represent records of <italic><tp:taxon-name>Temnothorax caguatan</tp:taxon-name></italic>; blue circles – <italic><tp:taxon-name>Temnothorax anaphalantus</tp:taxon-name></italic>; orange circles – <italic><tp:taxon-name>Temnothorax arboreus</tp:taxon-name></italic>; white rectangles – <italic><tp:taxon-name>Temnothorax nuwuvi</tp:taxon-name></italic>; blue rectangles – <italic><tp:taxon-name>Temnothorax morongo</tp:taxon-name></italic>; orange rectangles – <italic><tp:taxon-name>Temnothorax myrmiciformis</tp:taxon-name></italic>; white triangle – <italic><tp:taxon-name>Temnothorax quasimodo</tp:taxon-name></italic>; blue triangles – <italic><tp:taxon-name>Temnothorax paiute</tp:taxon-name></italic>; orange triangles – <italic><tp:taxon-name>Temnothorax pseudandrei</tp:taxon-name></italic>; yellow triangles – <italic><tp:taxon-name>Temnothorax wardi</tp:taxon-name></italic>.</p></caption><graphic xmlns:xlink="http://www.w3.org/1999/xlink" xlink:href="ZooKeys-372-027-g024.jpg" position="float" orientation="portrait" xlink:type="simple"/></fig><fig id="F21" position="float" orientation="portrait"><label>Figure 21.</label><caption><p><bold>A–F</bold> Lateral views focusing on mesosoma <bold>A</bold> <italic><tp:taxon-name>Temnothorax andrei</tp:taxon-name></italic> <bold>B</bold> <italic><tp:taxon-name>Temnothorax chandleri</tp:taxon-name></italic> <bold>C</bold> <italic><tp:taxon-name>Temnothorax gallae</tp:taxon-name></italic> <bold>D</bold> <italic><tp:taxon-name>Temnothorax nevadensis</tp:taxon-name></italic> <bold>E</bold> <italic><tp:taxon-name>Temnothorax nitens</tp:taxon-name></italic> <bold>F</bold> <italic><tp:taxon-name>Temnothorax rudis</tp:taxon-name></italic> <bold>G–H</bold> Lateral views focusing on head <bold>G</bold> <italic><tp:taxon-name>Temnothorax andrei</tp:taxon-name></italic> <bold>H</bold> <italic><tp:taxon-name>Temnothorax obliquicanthus</tp:taxon-name></italic>.</p></caption><graphic xmlns:xlink="http://www.w3.org/1999/xlink" xlink:href="ZooKeys-372-027-g021.jpg" position="float" orientation="portrait" xlink:type="simple"/></fig></tp:treatment-sec></tp:taxon-treatment>
