# Supplementary material for: Studies on California ants: a review of the genus Temnothorax (Hymenoptera, Formicidae)
Source: Zookeys. 2014 Jan 22;(372):27–89. doi: 10.3897/zookeys.372.6039 (PMC3909803; doi:10.3897/zookeys.372.6039)
Supplement: XML Treatment for Temnothorax rugatulus [file zookeys.372.6039-treatment19.xml]

<!DOCTYPE tp:taxon-treatment
  PUBLIC "-//TaxonX//DTD Taxonomic Treatment Publishing DTD v0 20100105//EN" "tax-treatment-NSO.dtd">
<tp:taxon-treatment xmlns:tp="http://www.plazi.org/taxpub"><tp:treatment-meta><mixed-citation publication-type="journal"><person-group><name><surname>Snelling</surname><given-names>Roy R.</given-names></name><name><surname>Borowiec</surname><given-names>Marek L.</given-names></name><name><surname>Prebus</surname><given-names>Matthew M.</given-names></name></person-group><article-title>Studies on California ants: a review of the genus <italic>Temnothorax</italic> (Hymenoptera, Formicidae)</article-title><source>Zookeys</source><day>22</day><month>1</month><year>2014</year><volume>2014</volume><issue>372</issue><fpage>27</fpage><lpage>89</lpage><pub-id pub-id-type="doi">10.3897/zookeys.372.6039</pub-id></mixed-citation></tp:treatment-meta><tp:nomenclature><tp:taxon-name>
                        <tp:taxon-name-part taxon-name-part-type="genus">Temnothorax</tp:taxon-name-part>
                        <tp:taxon-name-part taxon-name-part-type="species">rugatulus</tp:taxon-name-part>
                        <object-id xmlns:xlink="http://www.w3.org/1999/xlink" xlink:type="simple">http://species-id.net/wiki/Temnothorax_rugatulus</object-id>
                    </tp:taxon-name><tp:taxon-authority>(Emery, 1895)</tp:taxon-authority><xref ref-type="fig" rid="F20">Figures 20</xref><xref ref-type="fig" rid="F22">, 22</xref><tp:nomenclature-citation-list><tp:nomenclature-citation><tp:taxon-name>Leptothorax rugatulus</tp:taxon-name><comment><xref ref-type="bibr" rid="B18">Emery 1895</xref>: 321. Syntype workers, South Dakota, Colorado [MSNG] [Images of <ext-link xmlns:xlink="http://www.w3.org/1999/xlink" ext-link-type="uri" xlink:href="http://data.antweb.org/specimen/CASENT0904762" xlink:type="simple">CASENT0904762</ext-link> syntype worker examined].</comment></tp:nomenclature-citation><tp:nomenclature-citation><tp:taxon-name>Leptothorax curvispinosus</tp:taxon-name><comment> subsp. <italic>rugatulus</italic><xref ref-type="bibr" rid="B39">Wheeler 1903</xref>: 241. <italic><tp:taxon-name>Leptothorax rugatulus</tp:taxon-name></italic> (Emery) as junior synonym of <italic><tp:taxon-name>Leptothorax curvispinosus</tp:taxon-name></italic>.</comment></tp:nomenclature-citation><tp:nomenclature-citation><tp:taxon-name>Leptothorax curvispinosus rugatulus</tp:taxon-name><comment> var. <italic>cockerelli</italic><xref ref-type="bibr" rid="B39">Wheeler 1903</xref>: 241. 10 syntype workers, Las Vegas Hot Springs, New Mexico [MCZC] [Images of MCZ_21044 syntype worker examined]. Synonymy by <xref ref-type="bibr" rid="B16">Creighton 1950</xref>: 269.</comment></tp:nomenclature-citation><tp:nomenclature-citation><tp:taxon-name>Leptothorax curvispinosus rugatulus</tp:taxon-name><comment> var. <italic>annectens</italic><xref ref-type="bibr" rid="B39">Wheeler 1903</xref>: 242. 4 syntype workers, Boulder, Colorado [MCZC] [Images of MCZ_22776 syntype worker examined]. Synonymy by <xref ref-type="bibr" rid="B16">Creighton 1950</xref>: 269.</comment></tp:nomenclature-citation><!--PageBreak--><tp:nomenclature-citation><tp:taxon-name>Leptothorax rugatulus</tp:taxon-name><comment> (Emery) <xref ref-type="bibr" rid="B42">Wheeler 1917</xref>: 509. Revived status as species.</comment></tp:nomenclature-citation><tp:nomenclature-citation><tp:taxon-name>Leptotothorax rugatulus</tp:taxon-name><comment> var. <italic>mediorufus</italic><xref ref-type="bibr" rid="B42">Wheeler 1917</xref>: 510. Six syntype workers, Lake Tahoe, California [MCZC] [Images of MCZ_8675 syntype worker examined]. Synonymy by <xref ref-type="bibr" rid="B16">Creighton 1950</xref>: 269.</comment></tp:nomenclature-citation><tp:nomenclature-citation><tp:taxon-name>Leptothorax rugatulus</tp:taxon-name><comment> subsp. <italic>brunnescens</italic><xref ref-type="bibr" rid="B42">Wheeler 1917</xref>: 510. Syntype workers, Creede, Colorado [MCZC] [Images of MCZ_23661 syntype worker examined]. Synonymy by <xref ref-type="bibr" rid="B25">Mackay 2000</xref>: 394.</comment></tp:nomenclature-citation><tp:nomenclature-citation><tp:taxon-name>Leptothorax rugatulus</tp:taxon-name><comment> subsp. <italic>cockerelli</italic> Wheeler; <xref ref-type="bibr" rid="B42">Wheeler 1917</xref>: 510. <italic><tp:taxon-name>Leptothorax curvispinosus rugatulus</tp:taxon-name></italic> var. <italic>cockerelli</italic> raised to subspecies.</comment></tp:nomenclature-citation><tp:nomenclature-citation><tp:taxon-name>Leptothorax rugatulus</tp:taxon-name><comment> subsp. <italic>annectens</italic> Wheeler; <xref ref-type="bibr" rid="B42">Wheeler 1917</xref>: 510. <italic><tp:taxon-name>Leptothorax curvispinosus rugatulus</tp:taxon-name></italic> var. <italic>annectens</italic> raised to subspecies.</comment></tp:nomenclature-citation><tp:nomenclature-citation><tp:taxon-name>Leptothorax (Myrafant) rugatulus</tp:taxon-name><comment> Emery; <xref ref-type="bibr" rid="B33">M. R. Smith 1950</xref>: 30. First combination in <italic><tp:taxon-name>Leptothorax (Myrafant)</tp:taxon-name></italic>.</comment></tp:nomenclature-citation><tp:nomenclature-citation><tp:taxon-name>Temnothorax rugatulus</tp:taxon-name><comment> (Emery); <xref ref-type="bibr" rid="B7">Bolton 2003</xref>: 272. First combination in <italic><tp:taxon-name>Temnothorax</tp:taxon-name></italic>.</comment></tp:nomenclature-citation></tp:nomenclature-citation-list></tp:nomenclature><tp:treatment-sec sec-type="Material examined"><title>Material examined.</title><p>65 series from California, 14 series from Arizona, 4 series from Oregon, 4 series from Nevada [MLBC, MMPC, PSWC, UCDC].</p></tp:treatment-sec><tp:treatment-sec sec-type="Remarks"><title>Remarks.</title><p>See <xref ref-type="bibr" rid="B25">Mackay (2000)</xref> for a full description of this species.</p></tp:treatment-sec><tp:treatment-sec><!--Section generated to contain objects referenced in tp:taxon-treatment.--><fig id="F20" position="float" orientation="portrait"><label>Figure 20.</label><caption><p>Lateral views focusing on petiole and postpetiole <bold>A</bold> <italic><tp:taxon-name>Temnothorax paiute</tp:taxon-name></italic> sp. n. (<ext-link xmlns:xlink="http://www.w3.org/1999/xlink" ext-link-type="uri" xlink:href="http://data.antweb.org/specimen/CASENT0005932" xlink:type="simple">CASENT0005932</ext-link>) <bold>B</bold> <italic><tp:taxon-name>Temnothorax pseudandrei</tp:taxon-name></italic> sp. n. (<ext-link xmlns:xlink="http://www.w3.org/1999/xlink" ext-link-type="uri" xlink:href="http://data.antweb.org/specimen/CASENT0005693" xlink:type="simple">CASENT0005693</ext-link>) <bold>C</bold> <italic><tp:taxon-name>Temnothorax quasimodo</tp:taxon-name></italic> sp. n. (<ext-link xmlns:xlink="http://www.w3.org/1999/xlink" ext-link-type="uri" xlink:href="http://data.antweb.org/specimen/CASENT0005694" xlink:type="simple">CASENT0005694</ext-link>) <bold>D</bold> <italic><tp:taxon-name>Temnothorax rudis</tp:taxon-name></italic> <bold>E</bold> <italic><tp:taxon-name>Temnothorax caguatan</tp:taxon-name></italic> sp. n. (<ext-link xmlns:xlink="http://www.w3.org/1999/xlink" ext-link-type="uri" xlink:href="http://data.antweb.org/specimen/CASENT0339286" xlink:type="simple">CASENT0339286</ext-link>) <bold>F</bold> <italic><tp:taxon-name>Temnothorax rugatulus</tp:taxon-name></italic>.</p></caption><graphic xmlns:xlink="http://www.w3.org/1999/xlink" xlink:href="ZooKeys-372-027-g020.jpg" position="float" orientation="portrait" xlink:type="simple"/></fig><fig id="F22" position="float" orientation="portrait"><label>Figure 22.</label><caption><p>Dorsal views focusing on mesosoma <bold>A</bold> <italic><tp:taxon-name>Temnothorax carinatus</tp:taxon-name></italic> <bold>B</bold> <italic><tp:taxon-name>Temnothorax chandleri</tp:taxon-name></italic> <bold>C</bold> <italic><tp:taxon-name>Temnothorax gallae</tp:taxon-name></italic> <bold>D</bold> <italic><tp:taxon-name>Temnothorax neomexicanus</tp:taxon-name></italic> <bold>E</bold> <italic><tp:taxon-name>Temnothorax nevadensis</tp:taxon-name></italic> <bold>F</bold> <italic><tp:taxon-name>Temnothorax nitens</tp:taxon-name></italic> <bold>G</bold> <italic><tp:taxon-name>Temnothorax oxynodis</tp:taxon-name></italic> <bold>H</bold> <italic><tp:taxon-name>Temnothorax rudis</tp:taxon-name></italic> <bold>I</bold> <italic><tp:taxon-name>Temnothorax rugatulus</tp:taxon-name></italic> <bold>J</bold> <italic><tp:taxon-name>Temnothorax whitfordi</tp:taxon-name></italic>.</p></caption><graphic xmlns:xlink="http://www.w3.org/1999/xlink" xlink:href="ZooKeys-372-027-g022.jpg" position="float" orientation="portrait" xlink:type="simple"/></fig></tp:treatment-sec><ref-list><ref id="B18"><mixed-citation xmlns:xlink="http://www.w3.org/1999/xlink" xlink:type="simple"><person-group><name name-style="western"><surname>Emery</surname><given-names>C</given-names></name></person-group> (<year>1895</year>) <article-title>Beiträge zur Kenntniss der nordamerikanischen Ameisenfauna. (Schluss.) Zoologische Jahrbücher.</article-title><source>Abtheilung für Systematik, Geographie und Biologie der Tiere</source><volume>8</volume>: <fpage>257</fpage>-<lpage>360</lpage>.</mixed-citation></ref><ref id="B39"><mixed-citation xmlns:xlink="http://www.w3.org/1999/xlink" xlink:type="simple"><person-group><name name-style="western"><surname>Wheeler</surname><given-names>WM</given-names></name></person-group> (<year>1903</year>) <article-title>A revision of the North American ants of the genus <italic>Leptothorax</italic> Mayr.</article-title><source>Proceedings of the Academy of Natural Sciences of Philadelphia</source><volume>55</volume>: <fpage>215</fpage>-<lpage>260</lpage>.</mixed-citation></ref><ref id="B16"><mixed-citation xmlns:xlink="http://www.w3.org/1999/xlink" xlink:type="simple"><person-group><name name-style="western"><surname>Creighton</surname><given-names>WS</given-names></name></person-group> (<year>1950</year>) <article-title>The ants of North America.</article-title><source>Bulletin of the Museum of Comparative Zoology at Harvard College</source><volume>104</volume>: <fpage>1</fpage>-<lpage>585</lpage>.</mixed-citation></ref><ref id="B42"><mixed-citation xmlns:xlink="http://www.w3.org/1999/xlink" xlink:type="simple"><person-group><name name-style="western"><surname>Wheeler</surname><given-names>WM</given-names></name></person-group> (<year>1917</year>) <article-title>The mountain ants of western North America.</article-title><source>Proceedings of the American Academy of Arts and Sciences</source><volume>52</volume>: <fpage>457</fpage>-<lpage>569</lpage>. doi: <ext-link ext-link-type="uri" xlink:href="http://dx.doi.org/10.2307/20025695" xlink:type="simple">10.2307/20025695</ext-link></mixed-citation></ref><ref id="B25"><mixed-citation xmlns:xlink="http://www.w3.org/1999/xlink" xlink:type="simple"><person-group><name name-style="western"><surname>Mackay</surname><given-names>WP</given-names></name></person-group> (<year>2000</year>) <article-title>A review of the New World ants of the subgenus <italic>Myrafant</italic>, (Genus <italic>Leptothorax</italic>) (Hymenoptera: Formicidae).</article-title><source>Sociobiology</source><volume>36</volume>: <fpage>265</fpage>-<lpage>444</lpage>.</mixed-citation></ref><ref id="B33"><mixed-citation xmlns:xlink="http://www.w3.org/1999/xlink" xlink:type="simple"><person-group><name name-style="western"><surname>Smith</surname><given-names>MR</given-names></name></person-group> (<year>1950</year>) <source>On the status of <italic>Leptothorax</italic> Mayr and some of its subgenera. Psyche 57: 29–30.</source> doi: <ext-link ext-link-type="uri" xlink:href="http://dx.doi.org/10.1155/1950/80458" xlink:type="simple">10.1155/1950/80458</ext-link></mixed-citation></ref><ref id="B7"><mixed-citation xmlns:xlink="http://www.w3.org/1999/xlink" xlink:type="simple"><person-group><name name-style="western"><surname>Bolton</surname><given-names>B</given-names></name></person-group> (<year>2003</year>) <article-title>Synopsis and classification of Formicidae.</article-title><source>Memoirs of the American Entomological Institute</source><volume>71</volume>: <fpage>1</fpage>-<lpage>370</lpage>.</mixed-citation></ref></ref-list></tp:taxon-treatment>
