# Supplementary material for: Studies on California ants: a review of the genus Temnothorax (Hymenoptera, Formicidae)
Source: Zookeys. 2014 Jan 22;(372):27–89. doi: 10.3897/zookeys.372.6039 (PMC3909803; doi:10.3897/zookeys.372.6039)
Supplement: XML Treatment for Temnothorax wardi [file zookeys.372.6039-treatment20.xml]

<!DOCTYPE tp:taxon-treatment
  PUBLIC "-//TaxonX//DTD Taxonomic Treatment Publishing DTD v0 20100105//EN" "tax-treatment-NSO.dtd">
<tp:taxon-treatment xmlns:tp="http://www.plazi.org/taxpub"><tp:treatment-meta><mixed-citation publication-type="journal"><person-group><name><surname>Snelling</surname><given-names>Roy R.</given-names></name><name><surname>Borowiec</surname><given-names>Marek L.</given-names></name><name><surname>Prebus</surname><given-names>Matthew M.</given-names></name></person-group><article-title>Studies on California ants: a review of the genus <italic>Temnothorax</italic> (Hymenoptera, Formicidae)</article-title><source>Zookeys</source><day>22</day><month>1</month><year>2014</year><volume>2014</volume><issue>372</issue><fpage>27</fpage><lpage>89</lpage><pub-id pub-id-type="doi">10.3897/zookeys.372.6039</pub-id></mixed-citation></tp:treatment-meta><tp:nomenclature><tp:taxon-name>
                        <tp:taxon-name-part taxon-name-part-type="genus">Temnothorax</tp:taxon-name-part>
                        <tp:taxon-name-part taxon-name-part-type="species">wardi</tp:taxon-name-part>
                        <object-id xmlns:xlink="http://www.w3.org/1999/xlink" content-type="zoobank" xlink:type="simple">http://zoobank.org/C4E708AD-3868-422F-A03C-634E20CA658B</object-id>
                        <object-id xmlns:xlink="http://www.w3.org/1999/xlink" xlink:type="simple">http://species-id.net/wiki/Temnothorax_wardi</object-id>
                    </tp:taxon-name><tp:taxon-status xmlns:xlink="http://www.w3.org/1999/xlink" xlink:type="simple">sp. n.</tp:taxon-status><xref ref-type="fig" rid="F18">Figures 18</xref><xref ref-type="fig" rid="F19">–19</xref><xref ref-type="fig" rid="F24">, 24</xref><xref ref-type="fig" rid="F25">–</xref><xref ref-type="fig" rid="F26">26</xref><tp:nomenclature-citation-list><tp:nomenclature-citation><tp:taxon-name>Leptothorax</tp:taxon-name><comment> sp. BCA-2; <xref ref-type="bibr" rid="B24">Johnson and Ward 2002</xref>: 1023.</comment></tp:nomenclature-citation><tp:nomenclature-citation><tp:taxon-name>Temnothorax</tp:taxon-name><comment> sp. CA-02; <xref ref-type="bibr" rid="B36">Ward 2005</xref>: 68.</comment></tp:nomenclature-citation></tp:nomenclature-citation-list></tp:nomenclature><tp:treatment-sec sec-type="Diagnosis of worker"><title>Diagnosis of worker.</title><p>Large, gracile species with large eyes; scape extending slightly beyond posterior margin; side of head, behind eyes, without standing setae; propodeal spines short and triangular; postpetiole extremely wide in dorsal view.</p></tp:treatment-sec><tp:treatment-sec sec-type="Description"><title>Description.</title><p>Worker measurements (mm) (3 measured): EL 0.191–0.217 (0.201); HFL 0.725–0.791 (0.761); HFW 0.156–0.182 (0.170); HL 0.792–0.857 (0.827); HW 0.649–0.747 (0.686); IOD 0.538–0.630 (0.578); OMD 0.193–0.224 (0.206); PPW 0.318–0.415 (0.371); PSL 0.068–0.089 (0.079); PTW 0.178–0.210 (0.201); PW 0.441–0.513 (0.472); SL 0.708–0.786 (0.743); WL 1.002–1.124 (1.059). Indices: CI 80.7–87.2 (82.9); FI 106–114 (111); OI 23.9–25.3 (24.3); PI 179–198 (184); PSI 8.59–10.5 (9.57); SI 89.1–91.7 (89.8).</p><p>Head longer than broad, margins subparallel, broadly rounded into transverse posterior margin. Antenna 12-segmented and scape extending slightly beyond posterior margin of head; three-segmented apical club poorly defined. Eyes moderately convex and without short setae arising from between ommatidia; IOD 2.77–2.90 × EL; EL 0.96–1.01 × OMD. Medial carina of clypeus sharply defined, as are 2–3 short carinae <!--PageBreak--><!--PageBreak-->on either side. Malar area with several well–spaced longitudinal rugae that curve mesad of eye to slightly behind level of upper eye margin; similar rugae curve mesad above antennal fossae. Frons and vertex moderately shiny and reticulate and with scattered poorly defined longitudinal rugae. Dorsum with numerous short, fully erect, slightly flattened setae, but none along margins of head in frontal view; venter with sparse, finer setae about as long as those of frons.</p><p>Mesosoma slender, WL 2.19–2.29 × PW; dorsal profile nearly flat from anterior edge of mesonotum to base of propodeal spines. Propodeal spines short and stout, less than half as long as distance between their bases. Pronotal dorsum and side coarsely cor<!--PageBreak-->rugated/rugoreticulate; remainder of dorsum with variable degrees of corrugation and/or irregular longitudinal rugae; interspaces moderately shiny and reticulate; mesepisternum and propodeum side with well–spaced, irregular coarse rugae and densely reticulate interspaces. Hind femur 4.31–4.65 times longer than wide in dorsal view. Dorsum with 15–20 fully erect flattened, blunt–tipped setae that are longer than those of frons.</p><p>Petiole node high and subacute in profile; subpetiolar process short and blunt; postpetiole node robust, high and broadly rounded in profile, about twice as wide as petiole node; Posterior face of petiole node coarsely areolate, postpetiole node contiguously punctate only.</p><!--PageBreak--><p>Gaster in dorsal view 1.83–2.41 times as wide as postpetiole node; first tergum smooth and shiny, with sparse piligerous punctures, the setae suberect, slightly flattened, and blunt-tipped.</p><p>Head and body light reddish brown, gaster darker.</p><p>Gyne and male unknown.</p><fig id="F18" position="float" orientation="portrait"><label>Figure 18.</label><caption><p><italic><tp:taxon-name>Temnothorax wardi</tp:taxon-name></italic> sp. n., worker (<ext-link xmlns:xlink="http://www.w3.org/1999/xlink" ext-link-type="uri" xlink:href="http://data.antweb.org/specimen/CASENT0339315" xlink:type="simple">CASENT0339315</ext-link>) <bold>A</bold> Body in dorsal view <bold>B</bold> Body in lateral view <bold>C</bold> Head in full-face view.</p></caption><graphic xmlns:xlink="http://www.w3.org/1999/xlink" xlink:href="ZooKeys-372-027-g018.jpg" position="float" orientation="portrait" xlink:type="simple"/></fig><fig id="F19" position="float" orientation="portrait"><label>Figure 19.</label><caption><p>Lateral views focusing on petiole and postpetiole <bold>A</bold> <italic><tp:taxon-name>Temnothorax anaphalantus</tp:taxon-name></italic> sp. n. (<ext-link xmlns:xlink="http://www.w3.org/1999/xlink" ext-link-type="uri" xlink:href="http://data.antweb.org/specimen/CASENT0339237" xlink:type="simple">CASENT0339237</ext-link>) <bold>B</bold> <italic><tp:taxon-name>Temnothorax arboreus</tp:taxon-name></italic> sp. n. (<ext-link xmlns:xlink="http://www.w3.org/1999/xlink" ext-link-type="uri" xlink:href="http://data.antweb.org/specimen/CASENT0339243" xlink:type="simple">CASENT0339243</ext-link>) <bold>C</bold> <italic><tp:taxon-name>Temnothorax wardi</tp:taxon-name></italic> sp. n. (<ext-link xmlns:xlink="http://www.w3.org/1999/xlink" ext-link-type="uri" xlink:href="http://data.antweb.org/specimen/CASENT0339315" xlink:type="simple">CASENT0339315</ext-link>) <bold>D</bold> <italic><tp:taxon-name>Temnothorax morongo</tp:taxon-name></italic> sp. n. (<ext-link xmlns:xlink="http://www.w3.org/1999/xlink" ext-link-type="uri" xlink:href="http://data.antweb.org/specimen/CASENT0103108" xlink:type="simple">CASENT0103108</ext-link>) <bold>E</bold> <italic><tp:taxon-name>Temnothorax myrmiciformis</tp:taxon-name></italic> sp. n. (<ext-link xmlns:xlink="http://www.w3.org/1999/xlink" ext-link-type="uri" xlink:href="http://data.antweb.org/specimen/CASENT0339323" xlink:type="simple">CASENT0339323</ext-link>) <bold>F</bold> <italic><tp:taxon-name>Temnothorax nuwuvi</tp:taxon-name></italic> sp. n. (<ext-link xmlns:xlink="http://www.w3.org/1999/xlink" ext-link-type="uri" xlink:href="http://data.antweb.org/specimen/LACMENT299376" xlink:type="simple">LACMENT299376</ext-link>).</p></caption><graphic xmlns:xlink="http://www.w3.org/1999/xlink" xlink:href="ZooKeys-372-027-g019.jpg" position="float" orientation="portrait" xlink:type="simple"/></fig><!--PageBreak--><!--PageBreak--></tp:treatment-sec><tp:treatment-sec sec-type="Material examined"><title>Material examined.</title><p>Holotype worker, U.S.A.: CALIFORNIA: San Bernardino Co.: San Savaine Road, Lytle Creek, 1395 m, <named-content xmlns:xlink="http://www.w3.org/1999/xlink" content-type="dwc:verbatimCoordinates" xlink:type="simple">34.1993°, -117.4815°</named-content>, 3.viii.2004 (J. des Lauriers), ex pitfall trap, burned scrub oak chaparral (<ext-link xmlns:xlink="http://www.w3.org/1999/xlink" ext-link-type="uri" xlink:href="http://data.antweb.org/specimen/CASENT0339315" xlink:type="simple">CASENT0339315</ext-link>) [UCDC].</p><p>Paratypes. Same data as holotype, 1 worker (<ext-link xmlns:xlink="http://www.w3.org/1999/xlink" ext-link-type="uri" xlink:href="http://data.antweb.org/specimen/CASENT0339315" xlink:type="simple">CASENT0339315</ext-link>) [UCDC].</p><p>Non-paratypic material examined. U.S.A.: CALIFORNIA: Los Angeles Co.: Mount Baldy Road, Hogback, 1165 m, <named-content xmlns:xlink="http://www.w3.org/1999/xlink" content-type="dwc:verbatimCoordinates" xlink:type="simple">34.220°, -117.668°</named-content>, 25.i.2006 (J. des Lauriers) <italic><tp:taxon-name>Ceanothus</tp:taxon-name></italic> chaparral, 1 worker (<ext-link xmlns:xlink="http://www.w3.org/1999/xlink" ext-link-type="uri" xlink:href="http://data.antweb.org/specimen/CASENT0339317" xlink:type="simple">CASENT0339317</ext-link>) [LACM]; San Diego Co.: Elliot Reserve 1 km E Miramar, 180 m, <named-content xmlns:xlink="http://www.w3.org/1999/xlink" content-type="dwc:verbatimCoordinates" xlink:type="simple">32.88°, -117.1°</named-content>, 2.ix.2000 (P. S. Ward, #PSW14263-5) ex nest middens of <italic><tp:taxon-name>Forelius</tp:taxon-name></italic> sp., chaparral, 2 workers (<ext-link xmlns:xlink="http://www.w3.org/1999/xlink" ext-link-type="uri" xlink:href="http://data.antweb.org/specimen/CASENT0339318" xlink:type="simple">CASENT0339318</ext-link>) [UCDC]; San Diego Co.: 3 km S Santa Ysabel, <named-content xmlns:xlink="http://www.w3.org/1999/xlink" content-type="dwc:verbatimCoordinates" xlink:type="simple">33.08°, -116.67°</named-content>, 10.v.1987 (M. Trepanier) ground forager, chaparral/<italic><tp:taxon-name>Quercus virginiana</tp:taxon-name></italic> (sic) woodland, 1 worker (<ext-link xmlns:xlink="http://www.w3.org/1999/xlink" ext-link-type="uri" xlink:href="http://data.antweb.org/specimen/CASENT0005691" xlink:type="simple">CASENT0005691</ext-link>) [UCDC]; MEXICO: BAJA CALIFORNIA: 28 km E Ensenada, 750 m, <named-content xmlns:xlink="http://www.w3.org/1999/xlink" content-type="dwc:verbatimCoordinates" xlink:type="simple">31.8833°, -116.3000°</named-content>, 27.iv.1998 (P. S. Ward, #PSW13576-8) ex nest middens of <italic><tp:taxon-name>Forelius</tp:taxon-name></italic> sp., chaparral, 1 worker (<ext-link xmlns:xlink="http://www.w3.org/1999/xlink" ext-link-type="uri" xlink:href="http://data.antweb.org/specimen/CASENT0339319" xlink:type="simple">CASENT0339319</ext-link>) [UCDC].</p></tp:treatment-sec><tp:treatment-sec sec-type="Etymology"><title>Etymology.</title><p>This species is dedicated to Phil Ward, who provided so much of the material utilized in this paper.</p><!--PageBreak--></tp:treatment-sec><tp:treatment-sec sec-type="Remarks"><title>Remarks.</title><p>The combination of flat mesosomal dorsum, short and upward-directed propodeal spines with extremely swollen postpetiole will separate this species from all other western <italic><tp:taxon-name>Temnothorax</tp:taxon-name></italic>. In dorsal view the relatively closely spaced propodeal spines and the postpetiole, which is almost twice as wide as the petiole, are especially conspicuous. (PI 179–198; <xref ref-type="fig" rid="F18">Figure 18A</xref>).</p><p>The known specimens have been collected in pitfall traps in chaparral and from nest middens of <italic><tp:taxon-name>Forelius</tp:taxon-name></italic> ants.</p></tp:treatment-sec><tp:treatment-sec><!--Section generated to contain objects referenced in tp:taxon-treatment.--><fig id="F24" position="float" orientation="portrait"><label>Figure 24.</label><caption><p>Northern part of recorded distribution of the new species, focusing on southern Oregon, California and Nevada. White circles represent records of <italic><tp:taxon-name>Temnothorax caguatan</tp:taxon-name></italic>; blue circles – <italic><tp:taxon-name>Temnothorax anaphalantus</tp:taxon-name></italic>; orange circles – <italic><tp:taxon-name>Temnothorax arboreus</tp:taxon-name></italic>; white rectangles – <italic><tp:taxon-name>Temnothorax nuwuvi</tp:taxon-name></italic>; blue rectangles – <italic><tp:taxon-name>Temnothorax morongo</tp:taxon-name></italic>; orange rectangles – <italic><tp:taxon-name>Temnothorax myrmiciformis</tp:taxon-name></italic>; white triangle – <italic><tp:taxon-name>Temnothorax quasimodo</tp:taxon-name></italic>; blue triangles – <italic><tp:taxon-name>Temnothorax paiute</tp:taxon-name></italic>; orange triangles – <italic><tp:taxon-name>Temnothorax pseudandrei</tp:taxon-name></italic>; yellow triangles – <italic><tp:taxon-name>Temnothorax wardi</tp:taxon-name></italic>.</p></caption><graphic xmlns:xlink="http://www.w3.org/1999/xlink" xlink:href="ZooKeys-372-027-g024.jpg" position="float" orientation="portrait" xlink:type="simple"/></fig><fig id="F25" position="float" orientation="portrait"><label>Figure 25.</label><caption><p>Southern part of recorded distribution of the new species, focusing on southern California, Baja California and Arizona. White circles represent records of <italic><tp:taxon-name>Temnothorax caguatan</tp:taxon-name></italic>; blue circles – <italic><tp:taxon-name>Temnothorax anaphalantus</tp:taxon-name></italic>; orange circles – <italic><tp:taxon-name>Temnothorax arboreus</tp:taxon-name></italic>; blue rectangles – <italic><tp:taxon-name>Temnothorax morongo</tp:taxon-name></italic>; orange rectangles – <italic><tp:taxon-name>Temnothorax myrmiciformis</tp:taxon-name></italic>; orange triangles – <italic><tp:taxon-name>Temnothorax pseudandrei</tp:taxon-name></italic>; yellow triangles – <italic><tp:taxon-name>Temnothorax wardi</tp:taxon-name></italic>.</p></caption><graphic xmlns:xlink="http://www.w3.org/1999/xlink" xlink:href="ZooKeys-372-027-g025.jpg" position="float" orientation="portrait" xlink:type="simple"/></fig><fig id="F26" position="float" orientation="portrait"><label>Figure 26.</label><caption><p>Distribution of the new species, focusing on southern California where many species co-occur. White circles represent records of <italic><tp:taxon-name>Temnothorax caguatan</tp:taxon-name></italic>; blue circles – <italic><tp:taxon-name>Temnothorax anaphalantus</tp:taxon-name></italic>; orange circles – <italic><tp:taxon-name>Temnothorax arboreus</tp:taxon-name></italic>; blue rectangles – <italic><tp:taxon-name>Temnothorax morongo</tp:taxon-name></italic>; orange rectangles – <italic><tp:taxon-name>Temnothorax myrmiciformis</tp:taxon-name></italic>; yellow triangles – <italic><tp:taxon-name>Temnothorax wardi</tp:taxon-name></italic>.</p></caption><graphic xmlns:xlink="http://www.w3.org/1999/xlink" xlink:href="ZooKeys-372-027-g026.jpg" position="float" orientation="portrait" xlink:type="simple"/></fig></tp:treatment-sec><ref-list><ref id="B24"><mixed-citation xmlns:xlink="http://www.w3.org/1999/xlink" xlink:type="simple"><person-group><name name-style="western"><surname>Johnson</surname><given-names>RA</given-names></name><name name-style="western"><surname>Ward</surname><given-names>PS</given-names></name></person-group> (<year>2002</year>) <article-title>Biogeography and endemism of ants (Hymenoptera: Formicidae) in Baja California, Mexico: a first overview.</article-title><source>Journal of Biogeography</source><volume>29</volume>: <fpage>1009</fpage>-<lpage>1026</lpage>. doi: <ext-link ext-link-type="uri" xlink:href="http://dx.doi.org/10.1046/j.1365-2699.2002.00746.x" xlink:type="simple">10.1046/j.1365-2699.2002.00746.x</ext-link></mixed-citation></ref><ref id="B36"><mixed-citation xmlns:xlink="http://www.w3.org/1999/xlink" xlink:type="simple"><person-group><name name-style="western"><surname>Ward</surname><given-names>PS</given-names></name></person-group> (<year>2005</year>) <article-title>A synoptic review of the ants of California (Hymenoptera: Formicidae).</article-title><source>Zootaxa</source><volume>936</volume>: <fpage>1</fpage>-<lpage>68</lpage>.</mixed-citation></ref></ref-list></tp:taxon-treatment>
