# Supplementary material for: Studies on California ants: a review of the genus Temnothorax (Hymenoptera, Formicidae)
Source: Zookeys. 2014 Jan 22;(372):27–89. doi: 10.3897/zookeys.372.6039 (PMC3909803; doi:10.3897/zookeys.372.6039)
Supplement: Supplementary file 22 — Specimen data associated with the new species. (doi: 10.3897/zookeys.372.6039.app) File format: Text file (txt). [file ZooKeys-372-027-s001.txt]

SpecimenCode	Subfamily	Genus	Species	LifeStageSex	Medium	SpecimenNotes	DNANotes	LocatedAt	OwnedBy	TypeStatus	DeterminedBy	DateDetermined	CollectionCode	CollectedBy	DateCollectedStart	DateCollectedEnd	Method	Habitat	Microhabitat	CollectionNotes	LocalityName	Adm1	Adm2	Country	Elevation	ElevationMaxError	LocLatitude	LocLongitude	LatLonMaxError	BiogeographicRegion	LocalityNotes	LocalityCode
LACMENT299332	myrmicinae	Temnothorax	anaphalantus	1w	pin			UCDC	LACM	holotype	M.L. Borowiec & M. M. Prebus	6/27/2013	ANTC26461	G. C. Snelling	7/5/1992			at public restrooms			Baldy Road	California	Los Angeles	United States			34.23	-117.66		Nearctic
LACMENT299331	myrmicinae	Temnothorax	anaphalantus	1w	pin			UCDC	LACM	paratype	M.L. Borowiec & M. M. Prebus	6/27/2013	ANTC26462	G. C. Snelling	7/5/1992			at public restrooms			Baldy Road	California	Los Angeles	United States			34.23	-117.66		Nearctic
LACMENT299330	myrmicinae	Temnothorax	anaphalantus	1w	pin			UCDC	MCZC	paratype	M.L. Borowiec & M. M. Prebus	6/27/2013	ANTC26463	G. C. Snelling	7/5/1992			at public restrooms			Baldy Road	California	Los Angeles	United States			34.23	-117.66		Nearctic
CASENT0005695	myrmicinae	Temnothorax	anaphalantus	1w	pin			UCDC	LACM		M.L. Borowiec & M. M. Prebus	6/27/2013	ANTC1183	R. N. Fisher	1/1/2001	1/31/2001					Chino Hills	California	Orange	United States	114m		33.886	-117.657		Nearctic		Chino Hills 114
CASENT0339237	myrmicinae	Temnothorax	anaphalantus	1dQ, 1w	pin			UCDC	UCDC		M.L. Borowiec & M. M. Prebus	6/27/2013	ANTC26464	J. des Lauriers	10/27/2005		pitfall trap	buckwheat/sage chaparral			San Gabriel River	California	Los Angeles	United States	640m		34.2592	-117.8562		Nearctic		San Gabriel
CASENT0339238	myrmicinae	Temnothorax	anaphalantus	1w	pin			UCDC	UCDC		M.L. Borowiec & M. M. Prebus	6/27/2013	ANTC26465	R. N. Fisher	1/8/2007	8/31/2007	pitfall trap				Santa Ysabel Ecological Reserve	California	San Diego	United States	920m		33.12805	-116.67114		Nearctic
CASENT0339239	myrmicinae	Temnothorax	anaphalantus	1dQ, 1w	pin			UCDC	MMPC		M.L. Borowiec & M. M. Prebus	6/27/2013	BEB364-4	B. E. Boudinot	3/17/2011			montane chaparral	nest in dead shrub stump		28km NW San Bernadino	California	San Bernadino	United States	1000m		34.32139	-117.45914	30m	Nearctic
CASENT0339240	myrmicinae	Temnothorax	anaphalantus	2w	pin			UCDC	MMPC		M.L. Borowiec & M. M. Prebus	6/27/2013	BEB364-4	B. E. Boudinot	3/17/2011			montane chaparral	nest in dead shrub stump		28km NW San Bernadino	California	San Bernadino	United States	1000m		34.32139	-117.45914	30m	Nearctic
CASENT0339241	myrmicinae	Temnothorax	anaphalantus	2w, 1m	pin			UCDC	UCDC		M.L. Borowiec & M. M. Prebus	6/27/2013	RAJ2004	R. A. Johnson	5/16/2000			cottonwood riparian			Rio San Jose, 1.6 km N Meling Ranch	Baja California		Mexico	640m		30.98333	-115.75		Nearctic
CASENT0339242	myrmicinae	Temnothorax	anaphalantus	2w, 1m	pin			UCDC	UCDC		M.L. Borowiec & M. M. Prebus	6/27/2013	RAJ2004	R. A. Johnson	5/16/2000			cottonwood riparian			Rio San Jose, 1.6 km N Meling Ranch	Baja California		Mexico	640m		30.98333	-115.75		Nearctic
CASENT0339243	myrmicinae	Temnothorax	arboreus	2w	pin			UCDC	UCDC	holotype+paratype	M.L. Borowiec & M. M. Prebus	6/27/2013	PSW15254	P. S. Ward	5/26/2004			Pinus jeffreyi forest	on low vegetation	beaten from foliage of three Pinus jeffreyi trees, at edge of meadow, at headwaters of Agua Dulce Creek	Wooded Hill, 3 km SW Mount Laguna	California	San Diego	United States	1800m		32.85	-116.43		Nearctic
CASENT0339244	myrmicinae	Temnothorax	arboreus	2w	pin			UCDC	PSWC	paratype	M.L. Borowiec & M. M. Prebus	6/27/2013	PSW15254	P. S. Ward	5/26/2004			Pinus jeffreyi forest	on low vegetation	beaten from foliage of three Pinus jeffreyi trees, at edge of meadow, at headwaters of Agua Dulce Creek	Wooded Hill, 3 km SW Mount Laguna	California	San Diego	United States	1800m		32.85	-116.43		Nearctic
CASENT0005933	myrmicinae	Temnothorax	arboreus	1w	pin			UCDC	LACM		M.L. Borowiec & M. M. Prebus	6/27/2013	ANTC1260	C. O. Eads	7/10/1962				on trunk of Pinus jeffreyi		San Jacinto Mountains, Idyllwild	California	Riverside	United States	1610m		33.7	-116.7		Nearctic
LACMENT299357	myrmicinae	Temnothorax	arboreus	1w	pin			UCDC	LACM		M.L. Borowiec & M. M. Prebus	6/27/2013	ANTC264666	C. O. Eads	7/10/1962				on trunk of Pinus jeffreyi		San Jacinto Mountains, Idyllwild	California	Riverside	United States	1610m		33.7	-116.7		Nearctic
LACMENT299356	myrmicinae	Temnothorax	arboreus	1w	pin			UCDC	LACM		M.L. Borowiec & M. M. Prebus	6/27/2013	ANTC264667	C. O. Eads	7/10/1962				on trunk of Pinus jeffreyi		San Jacinto Mountains, Idyllwild	California	Riverside	United States	1610m		33.7	-116.7		Nearctic
LACMENT299355	myrmicinae	Temnothorax	arboreus	1w	pin			UCDC	LACM		M.L. Borowiec & M. M. Prebus	6/27/2013	ANTC264668	C. O. Eads	7/10/1962				on trunk of Pinus jeffreyi		San Jacinto Mountains, Idyllwild	California	Riverside	United States	1610m		33.7	-116.7		Nearctic
CASENT0100026	myrmicinae	Temnothorax	caguatan	3w	pin			UCDC	UCDC		M.L. Borowiec & M. M. Prebus	6/27/2013	PSW12504.3	P. S. Ward	4/1/1994			chaparral on serpentine	on Arctostaphylos		5 km W Oakville	California	Napa	United States	560m		38.43333	-122.45		Nearctic		Oakville 560 Bay Area
CASENT0339245	myrmicinae	Temnothorax	caguatan	3w	pin			UCDC	UCDC		M.L. Borowiec & M. M. Prebus	6/27/2013	PSW12570	P. S. Ward	4/21/1994			oak woodland	ex dead branch of Quercus chrysolepis		Lang Crossing, South Yuba River	California	Nevada	United States	1425m		39.32	-120.65		Nearctic		Land Crossing 1425
CASENT0339246	myrmicinae	Temnothorax	caguatan	3w	pin			UCDC	PSWC		M.L. Borowiec & M. M. Prebus	6/27/2013	PSW12570	P. S. Ward	4/21/1994			oak woodland	ex dead branch of Quercus chrysolepis		Lang Crossing, South Yuba River	California	Nevada	United States	1425m		39.32	-120.65		Nearctic		Land Crossing 1425
CASENT0339247	myrmicinae	Temnothorax	caguatan	1w	pin			UCDC	UCDC		M.L. Borowiec & M. M. Prebus	6/27/2013	PSW12561	P. S. Ward	4/12/1994			oak woodland	ground forager		2 km E Colfax	California	Placer	United States	490m		39.1	-120.93		Nearctic
CASENT0339248	myrmicinae	Temnothorax	caguatan	1w	pin			UCDC	UCDC		M.L. Borowiec & M. M. Prebus	6/27/2013	PSW12562	P. S. Ward	4/12/1994			oak woodland	on Arctostaphylos		2 km E Colfax	California	Placer	United States	490m		39.1	-120.93		Nearctic
CASENT0339249	myrmicinae	Temnothorax	caguatan	2w	pin			UCDC	UCDC		M.L. Borowiec & M. M. Prebus	6/27/2013	PSW13997.2	P. S. Ward	4/17/1999			chaparral on serpentine	on Arctostaphylos		San Benito Mountain	California	San Benito	United States	1320m		36.38	-120.65		Nearctic		San Benito mtn 1320
CASENT0339250	myrmicinae	Temnothorax	caguatan	1dQ, 2w	pin			UCDC	UCDC	paratype	M.L. Borowiec & M. M. Prebus	6/27/2013	PSW15252	P. S. Ward	5/26/2004			P. jeffreyi forest	in dead Pinus jeffreyi branch		Wooded Hill, 3 km SW Mount Laguna	California	San Diego	United States	1800m		32.85	-116.43		Nearctic
CASENT0339251	myrmicinae	Temnothorax	caguatan	1w	pin			UCDC	UCDC	holotype	M.L. Borowiec & M. M. Prebus	6/27/2013	PSW15252	P. S. Ward	5/26/2004			P. jeffreyi forest	in dead Pinus jeffreyi branch		Wooded Hill, 3 km SW Mount Laguna	California	San Diego	United States	1800m		32.85	-116.43		Nearctic
CASENT0339252	myrmicinae	Temnothorax	caguatan	1w	pin			UCDC	AMNH	paratype	M.L. Borowiec & M. M. Prebus	6/27/2013	PSW15252	P. S. Ward	5/26/2004			P. jeffreyi forest	in dead Pinus jeffreyi branch		Wooded Hill, 3 km SW Mount Laguna	California	San Diego	United States	1800m		32.85	-116.43		Nearctic
CASENT0339253	myrmicinae	Temnothorax	caguatan	1w	pin			UCDC	AMNH	paratype	M.L. Borowiec & M. M. Prebus	6/27/2013	PSW15252	P. S. Ward	5/26/2004			P. jeffreyi forest	in dead Pinus jeffreyi branch		Wooded Hill, 3 km SW Mount Laguna	California	San Diego	United States	1800m		32.85	-116.43		Nearctic
CASENT0339254	myrmicinae	Temnothorax	caguatan	1w	pin			UCDC	AMNH	paratype	M.L. Borowiec & M. M. Prebus	6/27/2013	PSW15252	P. S. Ward	5/26/2004			P. jeffreyi forest	in dead Pinus jeffreyi branch		Wooded Hill, 3 km SW Mount Laguna	California	San Diego	United States	1800m		32.85	-116.43		Nearctic
CASENT0339255	myrmicinae	Temnothorax	caguatan	1w	pin			UCDC	CASC	paratype	M.L. Borowiec & M. M. Prebus	6/27/2013	PSW15252	P. S. Ward	5/26/2004			P. jeffreyi forest	in dead Pinus jeffreyi branch		Wooded Hill, 3 km SW Mount Laguna	California	San Diego	United States	1800m		32.85	-116.43		Nearctic
CASENT0339256	myrmicinae	Temnothorax	caguatan	1w	pin			UCDC	CASC	paratype	M.L. Borowiec & M. M. Prebus	6/27/2013	PSW15252	P. S. Ward	5/26/2004			P. jeffreyi forest	in dead Pinus jeffreyi branch		Wooded Hill, 3 km SW Mount Laguna	California	San Diego	United States	1800m		32.85	-116.43		Nearctic
CASENT0339257	myrmicinae	Temnothorax	caguatan	1w	pin			UCDC	CASC	paratype	M.L. Borowiec & M. M. Prebus	6/27/2013	PSW15252	P. S. Ward	5/26/2004			P. jeffreyi forest	in dead Pinus jeffreyi branch		Wooded Hill, 3 km SW Mount Laguna	California	San Diego	United States	1800m		32.85	-116.43		Nearctic
CASENT0339258	myrmicinae	Temnothorax	caguatan	1w	pin			UCDC	LACM	paratype	M.L. Borowiec & M. M. Prebus	6/27/2013	PSW15252	P. S. Ward	5/26/2004			P. jeffreyi forest	in dead Pinus jeffreyi branch		Wooded Hill, 3 km SW Mount Laguna	California	San Diego	United States	1800m		32.85	-116.43		Nearctic
CASENT0339259	myrmicinae	Temnothorax	caguatan	1w	pin			UCDC	LACM	paratype	M.L. Borowiec & M. M. Prebus	6/27/2013	PSW15252	P. S. Ward	5/26/2004			P. jeffreyi forest	in dead Pinus jeffreyi branch		Wooded Hill, 3 km SW Mount Laguna	California	San Diego	United States	1800m		32.85	-116.43		Nearctic
CASENT0339260	myrmicinae	Temnothorax	caguatan	1w	pin			UCDC	LACM	paratype	M.L. Borowiec & M. M. Prebus	6/27/2013	PSW15252	P. S. Ward	5/26/2004			P. jeffreyi forest	in dead Pinus jeffreyi branch		Wooded Hill, 3 km SW Mount Laguna	California	San Diego	United States	1800m		32.85	-116.43		Nearctic
CASENT0339261	myrmicinae	Temnothorax	caguatan	1w	pin			UCDC	USNM	paratype	M.L. Borowiec & M. M. Prebus	6/27/2013	PSW15252	P. S. Ward	5/26/2004			P. jeffreyi forest	in dead Pinus jeffreyi branch		Wooded Hill, 3 km SW Mount Laguna	California	San Diego	United States	1800m		32.85	-116.43		Nearctic
CASENT0339262	myrmicinae	Temnothorax	caguatan	1w	pin			UCDC	USNM	paratype	M.L. Borowiec & M. M. Prebus	6/27/2013	PSW15252	P. S. Ward	5/26/2004			P. jeffreyi forest	in dead Pinus jeffreyi branch		Wooded Hill, 3 km SW Mount Laguna	California	San Diego	United States	1800m		32.85	-116.43		Nearctic
CASENT0339263	myrmicinae	Temnothorax	caguatan	1w	pin			UCDC	USNM	paratype	M.L. Borowiec & M. M. Prebus	6/27/2013	PSW15252	P. S. Ward	5/26/2004			P. jeffreyi forest	in dead Pinus jeffreyi branch		Wooded Hill, 3 km SW Mount Laguna	California	San Diego	United States	1800m		32.85	-116.43		Nearctic
CASENT0339264	myrmicinae	Temnothorax	caguatan	1w	pin			UCDC	UCDC	paratype	M.L. Borowiec & M. M. Prebus	6/27/2013	PSW15252	P. S. Ward	5/26/2004			P. jeffreyi forest	in dead Pinus jeffreyi branch		Wooded Hill, 3 km SW Mount Laguna	California	San Diego	United States	1800m		32.85	-116.43		Nearctic
CASENT0339265	myrmicinae	Temnothorax	caguatan	1w	pin			UCDC	UCDC	paratype	M.L. Borowiec & M. M. Prebus	6/27/2013	PSW15252	P. S. Ward	5/26/2004			P. jeffreyi forest	in dead Pinus jeffreyi branch		Wooded Hill, 3 km SW Mount Laguna	California	San Diego	United States	1800m		32.85	-116.43		Nearctic
CASENT0339266	myrmicinae	Temnothorax	caguatan	1w	pin			UCDC	UCDC	paratype	M.L. Borowiec & M. M. Prebus	6/27/2013	PSW11973	P. S. Ward	3/12/1993			oak woodland	on tree trunk		Jasper Ridge	California	San Mateo	United States	150m		37.4	-122.23		Nearctic		Jasper ridge 150
CASENT0339267	myrmicinae	Temnothorax	caguatan	3w	pin			UCDC	UCDC		M.L. Borowiec & M. M. Prebus	6/27/2013	PSW14825	P. S. Ward	4/27/2003			oak woodland	ex dead branch of Quercus agrifolia		Jasper Ridge	California	San Mateo	United States	150m		37.4	-122.23		Nearctic		Jasper ridge 150
CASENT0100027	myrmicinae	Temnothorax	caguatan	2w	pin			UCDC	UCDC		M.L. Borowiec & M. M. Prebus	6/27/2013	PSW14832.3	P. S. Ward	4/27/2003			chaparral	on Arctostaphylos		Jasper Ridge	California	San Mateo	United States	150m		37.4	-122.23		Nearctic		Jasper ridge 150
CASENT0339268	myrmicinae	Temnothorax	caguatan	1dQ, 2w	pin			UCDC	UCDC		M.L. Borowiec & M. M. Prebus	6/27/2013	PSW8780	P. S. Ward	11/27/1986			oak woodland	ex dead branch of Quercus agrifolia		Los Padres National Forest, Cachuma Saddle	California	Santa Barbara	United States	1080m		34.73	-119.92		Nearctic
CASENT0339269	myrmicinae	Temnothorax	caguatan	2w	pin			UCDC	UCDC		M.L. Borowiec & M. M. Prebus	6/27/2013	PSW8780	P. S. Ward	11/27/1986			oak woodland	ex dead branch of Quercus agrifolia		Los Padres National Forest, Cachuma Saddle	California	Santa Barbara	United States	1080m		34.73	-119.92		Nearctic
CASENT0339270	myrmicinae	Temnothorax	caguatan	3w	pin			UCDC	UCDC		M.L. Borowiec & M. M. Prebus	6/27/2013	PSW8780	P. S. Ward	11/27/1986			oak woodland	ex dead branch of Quercus agrifolia		Los Padres National Forest, Cachuma Saddle	California	Santa Barbara	United States	1080m		34.73	-119.92		Nearctic
CASENT0339271	myrmicinae	Temnothorax	caguatan	3w	pin			UCDC	UCDC		M.L. Borowiec & M. M. Prebus	6/27/2013	PSW8780	P. S. Ward	11/27/1986			oak woodland	ex dead branch of Quercus agrifolia		Los Padres National Forest, Cachuma Saddle	California	Santa Barbara	United States	1080m		34.73	-119.92		Nearctic
CASENT0339272	myrmicinae	Temnothorax	caguatan	3w	pin			UCDC	UCDC		M.L. Borowiec & M. M. Prebus	6/27/2013	PSW8780	P. S. Ward	11/27/1986			oak woodland	ex dead branch of Quercus agrifolia		Los Padres National Forest, Cachuma Saddle	California	Santa Barbara	United States	1080m		34.73	-119.92		Nearctic
CASENT0339273	myrmicinae	Temnothorax	caguatan	3w	pin			UCDC	UCDC		M.L. Borowiec & M. M. Prebus	6/27/2013	PSW8780	P. S. Ward	11/27/1986			oak woodland	ex dead branch of Quercus agrifolia		Los Padres National Forest, Cachuma Saddle	California	Santa Barbara	United States	1080m		34.73	-119.92		Nearctic
CASENT0339274	myrmicinae	Temnothorax	caguatan	2w	pin			UCDC	UCDC		M.L. Borowiec & M. M. Prebus	6/27/2013	PSW8780	P. S. Ward	11/27/1986			oak woodland	ex dead branch of Quercus agrifolia		Los Padres National Forest, Cachuma Saddle	California	Santa Barbara	United States	1080m		34.73	-119.92		Nearctic
CASENT0339275	myrmicinae	Temnothorax	caguatan	1w	pin			UCDC	UCDC		M.L. Borowiec & M. M. Prebus	6/27/2013	PSW8786	P. S. Ward	11/27/1986			oak woodland	on Arctostaphylos		Los Padres National Forest, Ranger Peak	California	Santa Barbara	United States	1110m		34.72	-119.97		Nearctic
CASENT0106506	myrmicinae	Temnothorax	caguatan	3w	pin			UCDC	UCDC		M.L. Borowiec & M. M. Prebus	6/27/2013	PSW15896.1	P. S. Ward	6/16/2007			oak woodland	on Arctostaphylos		Jacksonville	Oregon	Jackson	United States	560m		42.31	-122.982		Nearctic		Jacksonville 560
CASENT0339308	myrmicinae	Temnothorax	caguatan	3w	pin			UCDC	MLBC		M.L. Borowiec & M. M. Prebus	6/27/2013	MLB12	M. L. Borowiec	4/18/2010			oak woodland	nest in dead branch on ground		Castle Rock State Park	California	Santa Cruz	United States	880m		37.23167	-122.10833		Nearctic		Castle Rock 880
CASENT0339276	myrmicinae	Temnothorax	caguatan	2w	pin			UCDC	UCDC		M.L. Borowiec & M. M. Prebus	6/27/2013	PSW12557	P. S. Ward	4/17/1994			oak woodland	on Arctostaphylos		15 km NE Three Rivers	California	Tulare	United States	900m		36.52	-118.77		Nearctic
CASENT0339277	myrmicinae	Temnothorax	caguatan	2w	pin			UCDC	PSWC		M.L. Borowiec & M. M. Prebus	6/27/2013	PSW12557	P. S. Ward	4/17/1994			oak woodland	on Arctostaphylos		15 km NE Three Rivers	California	Tulare	United States	900m		36.52	-118.77		Nearctic
CASENT0339278	myrmicinae	Temnothorax	caguatan	3w	pin			UCDC	PSWC		M.L. Borowiec & M. M. Prebus	6/27/2013	PSW13656	P. S. Ward	6/26/1998			mixed coniferous forest	ex dead branch of Quercus kellogii		8 km NW Quincy	California	Plumas	United States	1030m		40	-120.98		Nearctic		Quincy
CASENT0339279	myrmicinae	Temnothorax	caguatan	3w	pin			UCDC	UCDC		M.L. Borowiec & M. M. Prebus	6/27/2013	PSW13656	P. S. Ward	6/26/1998			mixed coniferous forest	ex dead branch of Quercus kellogii		8 km NW Quincy	California	Plumas	United States	1030m		40	-120.98		Nearctic		Quincy
CASENT0339280	myrmicinae	Temnothorax	caguatan	1w	pin			UCDC	UCDC		M.L. Borowiec & M. M. Prebus	6/27/2013	PSW15256	P. S. Ward	4/25/2004			mixed coniferous forest	on tree trunk		8 km NW Quincy	California	Plumas	United States	1030m		40	-120.98		Nearctic		Quincy
CASENT0339281	myrmicinae	Temnothorax	caguatan	1w	pin			UCDC	UCDC		M.L. Borowiec & M. M. Prebus	6/27/2013	PSW14130.1	P. S. Ward	7/30/1999			Pinus jeffreyi forest	on low vegetation		6 km NW Kerby	Oregon	Josephine	United States	460m		42.23	-123.7		Nearctic
CASENT0106900	myrmicinae	Temnothorax	caguatan	3w	pin			UCDC	UCDC		M.L. Borowiec & M. M. Prebus	6/27/2013	PSW16285	P. S. Ward	11/22/2009			oak woodland	ex dead branch of Quercus agrifolia		Blue Oak Ranch Reserve	California	Santa Clara	United States	570m		37.382	-121.738		Nearctic
CASENT0339282	myrmicinae	Temnothorax	caguatan	3w	pin			UCDC	UCDC		M.L. Borowiec & M. M. Prebus	6/27/2013	PSW13581.1	P. S. Ward	4/27/1998			oak woodland	on tree trunk		20 km E Ensenada	Baja California		Mexico	650m		31.88	-116.4		Nearctic
CASENT0339283	myrmicinae	Temnothorax	caguatan	3w	pin			UCDC	UCDC		M.L. Borowiec & M. M. Prebus	6/27/2013	PSW13581.1	P. S. Ward	4/27/1998			oak woodland	on tree trunk		20 km E Ensenada	Baja California		Mexico	650m		31.88	-116.4		Nearctic
CASENT0339284	myrmicinae	Temnothorax	caguatan	2w	pin			UCDC	UCDC		M.L. Borowiec & M. M. Prebus	6/27/2013	PSW7483.4	P. S. Ward	4/22/1985			chaparral	on Arctostaphylos		3 km W Fouts Springs	California	Colusa	United States	1125m		39.35	-122.7		Nearctic		Fouts springs 1125
CASENT0339285	myrmicinae	Temnothorax	caguatan	2w	pin			UCDC	UCDC		M.L. Borowiec & M. M. Prebus	6/27/2013	PSW7483.4	P. S. Ward	4/22/1985			chaparral	on Arctostaphylos		3 km W Fouts Springs	California	Colusa	United States	1125m		39.35	-122.7		Nearctic		Fouts springs 1125
CASENT0339286	myrmicinae	Temnothorax	caguatan	2w	pin			UCDC	UCDC		M.L. Borowiec & M. M. Prebus	6/27/2013	PSW5940.3	P. S. Ward	5/14/1983			oak woodland	on Arctostaphylos		1 km W Fouts Springs	California	Colusa	United States	600m		39.35	-122.66667		Nearctic		Fouts Springs 600
CASENT0339287	myrmicinae	Temnothorax	caguatan	1w	pin			UCDC	UCDC		M.L. Borowiec & M. M. Prebus	6/27/2013	PSW5096	P. S. Ward	7/25/1981			Sequoia forest	on low vegetation		3 km W Redway	California	Humboldt	United States	120m		40.11667	-123.85		Nearctic
CASENT0339288	myrmicinae	Temnothorax	caguatan	1w	pin			UCDC	UCDC		M.L. Borowiec & M. M. Prebus	6/27/2013	PSW5081	P. S. Ward	7/19/1981			Quercus-Pinus-Pseudotsuga forest	ground forager		7 km SW Yosemite Village	California	Mariposa	United States	1200m		37.71667	-119.65		Nearctic		Yosemite Village 1200
CASENT0339289	myrmicinae	Temnothorax	caguatan	3w	pin			UCDC	UCDC		M.L. Borowiec & M. M. Prebus	6/27/2013	PSW6767.1	P. S. Ward	6/2/1984			Cupressus grove on serpentine	on Arctostaphylos		8km SW Hopland	California	Mendocino	United States	880m		38.93333	-123.2		Nearctic
CASENT0339290	myrmicinae	Temnothorax	caguatan	3w	pin			UCDC	UCDC		M.L. Borowiec & M. M. Prebus	6/27/2013	PSW6768.2	P. S. Ward	6/2/1984			Cupressus grove on serpentine	on low vegetation		8km SW Hopland	California	Mendocino	United States	880m		38.93333	-123.2		Nearctic
CASENT0005692	myrmicinae	Temnothorax	caguatan	1w	pin			UCDC	UCDC		M.L. Borowiec & M. M. Prebus	6/27/2013	PSW5089.1	P. S. Ward	7/25/1981			oak woodland	on low vegetation		Hopland Field Station	California	Mendocino	United States	240m		39	-123.08333		Nearctic
CASENT0339291	myrmicinae	Temnothorax	caguatan	1w	pin			UCDC	UCDC		M.L. Borowiec & M. M. Prebus	6/27/2013	PSW6691	P. S. Ward	4/28/1984			riparian woodland	under stone		9 km SE Knoxville	California	Napa	United States	240m		38.75	-122.28333		Nearctic		Knoxville 240 Bay Area
CASENT0339292	myrmicinae	Temnothorax	caguatan	2w	pin			UCDC	UCDC		M.L. Borowiec & M. M. Prebus	6/27/2013	PSW6732	P. S. Ward	5/12/1984			oak woodland	on low vegetation		Lang Crossing, South Yuba River	California	Nevada	United States	1425m		39.31667	-120.65		Nearctic		Land Crossing 1425
CASENT0339293	myrmicinae	Temnothorax	caguatan	2w	pin			UCDC	PSWC		M.L. Borowiec & M. M. Prebus	6/27/2013	PSW6732	P. S. Ward	5/12/1984			oak woodland	on low vegetation		Lang Crossing, South Yuba River	California	Nevada	United States	1425m		39.31667	-120.65		Nearctic		Land Crossing 1425
CASENT0339294	myrmicinae	Temnothorax	caguatan	3w	pin			UCDC	UCDC		M.L. Borowiec & M. M. Prebus	6/27/2013	PSW7543	P. S. Ward	4/22/1985			Quercus-Pinus-Pseudotsuga forest	ex dead branch of Quercus kellogii		25 km E Foresthill	California	Placer	United States	1370m		39.06667	-120.55		Nearctic		Forest hill 1370
CASENT0339295	myrmicinae	Temnothorax	caguatan	3w	pin			UCDC	UCDC		M.L. Borowiec & M. M. Prebus	6/27/2013	RAJBC96-22	R. A. Johnson	2/8/1996				in 0.5in dead branch of Quercus agrifolia		Sierra San Pedro Martir, 24.3 km SW Observatorio	Baja California		Mexico	1660m		30.97	-115.6		Nearctic		Sierra San Pedro Martir
CASENT0339296	myrmicinae	Temnothorax	caguatan	3w	pin			UCDC	UCDC		M.L. Borowiec & M. M. Prebus	6/27/2013	RAJBC96-22	R. A. Johnson	2/8/1996				in 0.5in dead branch of Quercus agrifolia		Sierra San Pedro Martir, 24.3 km SW Observatorio	Baja California		Mexico	1660m		30.97	-115.6		Nearctic		Sierra San Pedro Martir
CASENT0339297	myrmicinae	Temnothorax	caguatan	3w	pin			UCDC	UCDC		M.L. Borowiec & M. M. Prebus	6/27/2013	RAJBC96-23	R. A. Johnson	2/8/1996				in 0.5in dead branch of Quercus agrifolia		Sierra San Pedro Martir, 24.3 km SW Observatorio	Baja California		Mexico	1660m		30.97	-115.6		Nearctic		Sierra San Pedro Martir
CASENT0339298	myrmicinae	Temnothorax	caguatan	3w	pin			UCDC	UCDC		M.L. Borowiec & M. M. Prebus	6/27/2013	RAJ2001	R. A. Johnson	5/15/2000				in 0.3in dead branch of Quercus sp.		Sierra Juarez, 15.3 km S Laguna Hanson	Baja California		Mexico	1585m		31.93	-115.97		Nearctic		Sierra Juarez
CASENT0339299	myrmicinae	Temnothorax	caguatan	3w	pin			UCDC	UCDC		M.L. Borowiec & M. M. Prebus	6/27/2013	RAJCA95-1	R. A. Johnson	1/23/1995				in 1in dead branch of Quercus agrifolia		Hwy. 94, 14.8 km E Campo	California	San Diego	United States	965m		32.65	-116.38		Nearctic
CASENT0339300	myrmicinae	Temnothorax	caguatan	3w	pin			UCDC	PSWC		M.L. Borowiec & M. M. Prebus	6/27/2013	RAJCA95-1	R. A. Johnson	1/23/1995				in 1in dead branch of Quercus agrifolia		Hwy. 94, 14.8 km E Campo	California	San Diego	United States	965m		32.65	-116.38		Nearctic
LACMENT299346	myrmicinae	Temnothorax	caguatan	2w	pin			UCDC	LACM		M.L. Borowiec & M. M. Prebus	6/27/2013	JHH621	J. H. Hunt	4/1/1972	4/30/1972		oak grove	in can trap		8 km N Descanso	California	San Diego	United States	915m		32.9	-116.64		Nearctic		JTL038547
CASENT0339310	myrmicinae	Temnothorax	caguatan	3w	pin			UCDC	UCDC		M.L. Borowiec & M. M. Prebus	6/27/2013	ANTC26469	M. Trepanier	5/10/1987			oak woodland	in dead branch of Quercus virginiana		3 km S Santa Ysabel	California	San Diego	United States			33.08	-116.67		Nearctic		Ysabel
CASENT0339312	myrmicinae	Temnothorax	caguatan	1w	pin			UCDC	UCDC		M.L. Borowiec & M. M. Prebus	6/27/2013	ANTC26470	M. Trepanier	5/10/1987			chaparral/Quercus virginiana woodland	ground forager		3 km S Santa Ysabel	California	San Diego	United States			33.08	-116.67		Nearctic		Ysabel
CASENT0339313	myrmicinae	Temnothorax	caguatan	2w	pin			UCDC	UCDC		M.L. Borowiec & M. M. Prebus	6/27/2013	ANTC26471	M. Trepanier	5/10/1987				on oak trunk		6 km W Julian	California	San Diego	United States			33.08	-116.66		Nearctic
LACMENT299352	myrmicinae	Temnothorax	caguatan	2w	pin			UCDC	LACM		M.L. Borowiec & M. M. Prebus	6/27/2013	JHH869	J. H. Hunt	4/12/1972						8 km N Descanso	California	San Diego	United States	915m		32.9	-116.64		Nearctic		JTL038547
CASENT0106644	myrmicinae	Temnothorax	caguatan	1w	pin			UCDC	UCDC		M.L. Borowiec & M. M. Prebus	6/27/2013	PSW16052.1	P. S. Ward	3/22/2008			oak woodland	sifted litter (leaf mold, rotten wood)		Mt. Diablo summit	California	Contra Costa	United States	1130m		37.88167	-121.91667		Nearctic		Summit 1130
CASENT0339307	myrmicinae	Temnothorax	caguatan	1w	pin			UCDC	MLBC		M.L. Borowiec & M. M. Prebus	6/27/2013	MLB256.3	M. L. Borowiec	4/24/2011			mixed coniferous forest	sifter leaf litter		Empire Mine State Historic Park, near Grass Valley	California	Nevada	United States	760m		39.21	-121.04		Nearctic		Empire Mine 760
CASENT0339301	myrmicinae	Temnothorax	caguatan	1w	pin			UCDC	UCDC		M.L. Borowiec & M. M. Prebus	6/27/2013	PSW16313	P. S. Ward	4/18/2010			oak woodland	on tree trunk		Castle Rock State Park	California	Santa Cruz	United States	880m		37.231	-122.10853	440m	Nearctic		Castle Rock 880
CASENT0248048	myrmicinae	Temnothorax	caguatan	2w	pin			UCDC	MMPC		M.L. Borowiec & M. M. Prebus	6/27/2013	BEB475	B. E. Boudinot	4/28/2011			chaparral on steep hill	beating shrubs		Kenworthy	California	Riverside	United States	1425m		33.64339	-116.62041	56m	Nearctic		Kenworthy 1425
CASENT0248049	myrmicinae	Temnothorax	caguatan	2w	pin			UCDC	MMPC		M.L. Borowiec & M. M. Prebus	6/27/2013	BEB475	B. E. Boudinot	4/28/2011			chaparral on steep hill	beating shrubs		Kenworthy	California	Riverside	United States	1425m		33.64339	-116.62041	56m	Nearctic		Kenworthy 1425
CASENT0339302	myrmicinae	Temnothorax	caguatan	1w	pin			UCDC	MMPC		M.L. Borowiec & M. M. Prebus	6/27/2013	MMP1066	M. M. Prebus	3/29/2013			arid slope	on Arctostaphylos		6.8 km SE Leggett	California	Mendocino	United States	455m		39.83367	-123.64507		Nearctic
CASENT0339303	myrmicinae	Temnothorax	caguatan	1m	pin			UCDC	UCDC		M.L. Borowiec & M. M. Prebus	6/27/2013	PSW7095	P. S. Ward	10/7/1984			oak woodland	ex dead branch of Quercus agrifolia		7 km N Goleta	California	Santa Barbara	United States	610m		34.5	-119.81		Nearctic		Goleta 610
CASENT0339304	myrmicinae	Temnothorax	caguatan	2w, 1m	pin			UCDC	UCDC		M.L. Borowiec & M. M. Prebus	6/27/2013	PSW7095	P. S. Ward	10/7/1984			oak woodland	ex dead branch of Quercus agrifolia		7 km N Goleta	California	Santa Barbara	United States	610m		34.5	-119.81		Nearctic		Goleta 610
CASENT0103108	myrmicinae	Temnothorax	morongo	1w	pin			UCDC	LACM		M.L. Borowiec & M. M. Prebus	6/27/2013	ELS2100	E. L. Sleeper	5/28/1979				quail guzzler		Joshua Tree National Park	California	Riverside	United States			33.8	-116		Nearctic		Quail Guzzler
LACMENT299328	myrmicinae	Temnothorax	morongo	1w	pin			UCDC	LACM		M.L. Borowiec & M. M. Prebus	6/27/2013	ANTC26520	E. L. Sleeper	6/25/1966				quail guzzler		Joshua Tree National Park	California	Riverside	United States			33.8	-116		Nearctic		Quail Guzzler
LACMENT299329	myrmicinae	Temnothorax	morongo	1w	pin			UCDC	LACM		M.L. Borowiec & M. M. Prebus	6/27/2013	ANTC26521	E. L. Sleeper	7/9/1966				quail guzzler		Joshua Tree National Park	California	Riverside	United States			33.8	-116		Nearctic		Quail Guzzler
CASENT0339305	myrmicinae	Temnothorax	morongo	2w	pin			UCDC	UCDC	holotype+paratype	M.L. Borowiec & M. M. Prebus	6/27/2013	ANTC26472	A. Suarez & T. J. Case	4/1/1997		pitfall trap	Sonoran desert			19 km WNW Bahia de los Angeles	Baja California		Mexico			28.98	-113.75		Nearctic
CASENT0339306	myrmicinae	Temnothorax	morongo	1w	pin			UCDC	UCDC		M.L. Borowiec & M. M. Prebus	6/27/2013	ABRA11	R. Aalbu	7/13/1999	7/18/1999					Isla Carmen S end	Baja California sur		Mexico	20m		25.86	-111.22		Nearctic
CASENT0339309	myrmicinae	Temnothorax	myrmiciformis	1w	pin			UCDC	UCDC		M.L. Borowiec & M. M. Prebus	6/27/2013	PSW14325.4	P. S. Ward	4/2/2001			coastal sage scrub	ex midden of Solenopsis xyloni		Starr Ranch	California	Orange	United States	520m		33.6	-117.55		Nearctic		Starr ranch 520
CASENT0339314	myrmicinae	Temnothorax	myrmiciformis	1w	pin			UCDC	UCDC		M.L. Borowiec & M. M. Prebus	6/27/2013	ANTC26473	F. Villalba	8/1/2002	8/31/2002	pitfall trap		under chamise		Point Mugu State Park	California	Ventura	United States			34.13667	-118.99833		Nearctic
LACMENT299335	myrmicinae	Temnothorax	myrmiciformis	1w	pin			UCDC	LACM		M.L. Borowiec & M. M. Prebus	6/27/2013	ANTC26474	W. S. Creighton	5/21/1952						Bahia San Quint�n	Baja California		Mexico			30.6	-115.9		Nearctic
CASENT0339316	myrmicinae	Temnothorax	myrmiciformis	1w	pin			UCDC	UCDC		M.L. Borowiec & M. M. Prebus	6/27/2013	ANTC26475	B. Phelps & M. Phelps	4/7/1982						19.3 km S Guillermo Prieto	Baja California Sur		Mexico			27.7	-113.3		Nearctic
LACMENT299342	myrmicinae	Temnothorax	myrmiciformis	1w	pin			UCDC	LACM	holotype	M.L. Borowiec & M. M. Prebus	6/27/2013	ANTC26476	T. Prentice	3/1/1997	3/31/1997	pitfall trap	oak woodland			Skinner Reservoir	California	Riverside	United States	1360m		33.59	-117.07		Nearctic
LACMENT299339	myrmicinae	Temnothorax	myrmiciformis	1w	pin			UCDC	LACM	paratype	M.L. Borowiec & M. M. Prebus	6/27/2013	ANTC26477	T. Prentice	3/1/1997	3/31/1997	pitfall trap	oak woodland			Skinner Reservoir	California	Riverside	United States	1360m		33.59	-117.07		Nearctic
LACMENT299340	myrmicinae	Temnothorax	myrmiciformis	1w	pin			UCDC	LACM	paratype	M.L. Borowiec & M. M. Prebus	6/27/2013	ANTC26478	T. Prentice	3/1/1997	3/31/1997	pitfall trap	oak woodland			Skinner Reservoir	California	Riverside	United States	1360m		33.59	-117.07		Nearctic
LACMENT299341	myrmicinae	Temnothorax	myrmiciformis	1w	pin			UCDC	CASC	paratype	M.L. Borowiec & M. M. Prebus	6/27/2013	ANTC26479	T. Prentice	9/1/1997	9/30/1997	pitfall trap	oak woodland			Skinner Reservoir	California	Riverside	United States	1360m		33.59	-117.07		Nearctic
LACMENT299337	myrmicinae	Temnothorax	myrmiciformis	1w	pin			UCDC	MCZC	paratype	M.L. Borowiec & M. M. Prebus	6/27/2013	ANTC26480	T. Prentice	9/1/1997	9/30/1997	pitfall trap	oak woodland			Skinner Reservoir	California	Riverside	United States	1360m		33.59	-117.07		Nearctic
LACMENT299338	myrmicinae	Temnothorax	myrmiciformis	1w	pin			UCDC	LACM		M.L. Borowiec & M. M. Prebus	6/27/2013	ANTC26481	T. Prentice	8/20/1997	8/30/1997	pitfall trap	oak woodland			Miramar Naval Air Station	California	San Diego	United States			32.87	-117.06		Nearctic
CASENT0339323	myrmicinae	Temnothorax	myrmiciformis	1w	pin			UCDC	UCDC		M.L. Borowiec & M. M. Prebus	6/27/2013	ANTC26482	R. N. Fisher	6/1/2005	6/30/2005	pitfall trap				Elliot Chaparral Reserve	California	San Diego	United States	198m		32.8909	-117.09747		Nearctic
LACMENT299336	myrmicinae	Temnothorax	myrmiciformis	1w	pin			UCDC	LACM		M.L. Borowiec & M. M. Prebus	6/27/2013	ANTC26483	F. Andrew & D. Faulkner	9/21/1981		cereal bowl pit trap				8.7 km NW Catavina	Baja California		Mexico			27.79	-114.78		Nearctic
LACMENT299384	myrmicinae	Temnothorax	nuwuvi	1w, 1m	pin			UCDC	LACM		M.L. Borowiec & M. M. Prebus	6/27/2013	ANTC26484	G. C. Wheeler & J. Wheeler	8/7/1976						Mount Jefferson, South side	Nevada	Nye	United States	3050m		38.7	-116.9		Nearctic
LACMENT299383	myrmicinae	Temnothorax	nuwuvi	2w	pin			UCDC	LACM		M.L. Borowiec & M. M. Prebus	6/27/2013	ANTC26485	G. C. Wheeler & J. Wheeler	8/7/1976						Mount Jefferson, South side	Nevada	Nye	United States	3050m		38.7	-116.9		Nearctic
LACMENT299382	myrmicinae	Temnothorax	nuwuvi	2w, 1m	pin			UCDC	LACM		M.L. Borowiec & M. M. Prebus	6/27/2013	ANTC26486	G. C. Wheeler & J. Wheeler	8/7/1976						Mount Jefferson, South side	Nevada	Nye	United States	3050m		38.7	-116.9		Nearctic
LACMENT299381	myrmicinae	Temnothorax	nuwuvi	2w	pin			UCDC	MCZC	paratype	M.L. Borowiec & M. M. Prebus	6/27/2013	ANTC26487	G. C. Wheeler & J. Wheeler	8/7/1976						Mount Jefferson	Nevada	Nye	United States	2895m		38.7	-116.9		Nearctic
LACMENT299380	myrmicinae	Temnothorax	nuwuvi	2w	pin			UCDC	USNM	paratype	M.L. Borowiec & M. M. Prebus	6/27/2013	ANTC26488	G. C. Wheeler & J. Wheeler	8/7/1976						Mount Jefferson	Nevada	Nye	United States	2895m		38.7	-116.9		Nearctic
LACMENT299379	myrmicinae	Temnothorax	nuwuvi	2w	pin			UCDC	LACM	paratype	M.L. Borowiec & M. M. Prebus	6/27/2013	ANTC26489	G. C. Wheeler & J. Wheeler	8/7/1976						Mount Jefferson	Nevada	Nye	United States	2895m		38.7	-116.9		Nearctic
LACMENT299378	myrmicinae	Temnothorax	nuwuvi	2w	pin			UCDC	LACM	paratype	M.L. Borowiec & M. M. Prebus	6/27/2013	ANTC26490	G. C. Wheeler & J. Wheeler	8/7/1976						Mount Jefferson	Nevada	Nye	United States	2895m		38.7	-116.9		Nearctic
LACMENT299377	myrmicinae	Temnothorax	nuwuvi	2w	pin			UCDC	LACM	paratype	M.L. Borowiec & M. M. Prebus	6/27/2013	ANTC26491	G. C. Wheeler & J. Wheeler	8/7/1976						Mount Jefferson	Nevada	Nye	United States	2895m		38.7	-116.9		Nearctic
LACMENT299376	myrmicinae	Temnothorax	nuwuvi	1w	pin			UCDC	LACM	holotype	M.L. Borowiec & M. M. Prebus	6/27/2013	ANTC26492	G. C. Wheeler & J. Wheeler	8/7/1976						Mount Jefferson	Nevada	Nye	United States	2895m		38.7	-116.9		Nearctic
LACMENT299375	myrmicinae	Temnothorax	nuwuvi	3w	pin			UCDC	LACM	paratype	M.L. Borowiec & M. M. Prebus	6/27/2013	ANTC26493	G. C. Wheeler & J. Wheeler	8/7/1976						Mount Jefferson	Nevada	Nye	United States	2895m		38.7	-116.9		Nearctic
LACMENT299386	myrmicinae	Temnothorax	nuwuvi	2w	pin			UCDC	UCDC	paratype	M.L. Borowiec & M. M. Prebus	6/27/2013	ANTC26494	G. C. Wheeler & J. Wheeler	8/7/1976						Mount Jefferson	Nevada	Nye	United States	2895m		38.7	-116.9		Nearctic
LACMENT299395	myrmicinae	Temnothorax	nuwuvi	2w	pin			UCDC	UCDC		M.L. Borowiec & M. M. Prebus	6/27/2013	ANTC26495	G. C. Wheeler & J. Wheeler	8/7/1976						Manhattan	Nevada	Nye	United States	2255m		38.5	-117.1		Nearctic		Manhattan
LACMENT299393	myrmicinae	Temnothorax	nuwuvi	2w	pin			UCDC	LACM		M.L. Borowiec & M. M. Prebus	6/27/2013	ANTC26496	G. C. Wheeler & J. Wheeler	8/7/1976						Manhattan	Nevada	Nye	United States	2255m		38.5	-117.1		Nearctic		Manhattan
LACMENT299392	myrmicinae	Temnothorax	nuwuvi	2w	pin			UCDC	LACM		M.L. Borowiec & M. M. Prebus	6/27/2013	ANTC26497	G. C. Wheeler & J. Wheeler	8/7/1976						Manhattan	Nevada	Nye	United States	2255m		38.5	-117.1		Nearctic		Manhattan
LACMENT299391	myrmicinae	Temnothorax	nuwuvi	2w	pin			UCDC	LACM		M.L. Borowiec & M. M. Prebus	6/27/2013	ANTC26498	G. C. Wheeler & J. Wheeler	8/7/1976						Manhattan	Nevada	Nye	United States	2255m		38.5	-117.1		Nearctic		Manhattan
LACMENT299390	myrmicinae	Temnothorax	nuwuvi	2w	pin			UCDC	LACM		M.L. Borowiec & M. M. Prebus	6/27/2013	ANTC26499	G. C. Wheeler & J. Wheeler	8/7/1976						Manhattan	Nevada	Nye	United States	2255m		38.5	-117.1		Nearctic		Manhattan
LACMENT299389	myrmicinae	Temnothorax	nuwuvi	2w	pin			UCDC	LACM		M.L. Borowiec & M. M. Prebus	6/27/2013	ANTC26500	G. C. Wheeler & J. Wheeler	8/7/1976						Manhattan	Nevada	Nye	United States	2255m		38.5	-117.1		Nearctic		Manhattan
LACMENT299388	myrmicinae	Temnothorax	nuwuvi	2w	pin			UCDC	LACM		M.L. Borowiec & M. M. Prebus	6/27/2013	ANTC26501	G. C. Wheeler & J. Wheeler	8/7/1976						Manhattan	Nevada	Nye	United States	2255m		38.5	-117.1		Nearctic		Manhattan
LACMENT299387	myrmicinae	Temnothorax	nuwuvi	2w	pin			UCDC	LACM		M.L. Borowiec & M. M. Prebus	6/27/2013	ANTC26502	G. C. Wheeler & J. Wheeler	8/7/1976						Manhattan	Nevada	Nye	United States	2255m		38.5	-117.1		Nearctic		Manhattan
LACMENT299394	myrmicinae	Temnothorax	nuwuvi	2w	pin			UCDC	LACM		M.L. Borowiec & M. M. Prebus	6/27/2013	ANTC26503	G. C. Wheeler & J. Wheeler	8/7/1976						Manhattan	Nevada	Nye	United States	2255m		38.5	-117.1		Nearctic		Manhattan
LACMENT299385	myrmicinae	Temnothorax	nuwuvi	3w	pin			UCDC	LACM		M.L. Borowiec & M. M. Prebus	6/27/2013	ANTC26504	G. C. Wheeler & J. Wheeler	8/7/1976						Manhattan	Nevada	Nye	United States	2255m		38.5	-117.1		Nearctic		Manhattan
CASENT0172608	myrmicinae	Temnothorax	nuwuvi	1w	pin			UCDC	LACM		M.L. Borowiec & M. M. Prebus	6/27/2013	ANTC6274	G. C. Wheeler & J. Wheeler	8/7/1976						Manhattan	Nevada	Nye	United States	2255m		38.5	-117.1		Nearctic		Manhattan
CASENT0005932	myrmicinae	Temnothorax	paiute	2w	pin			UCDC	LACM	holotype+paratype	M.L. Borowiec & M. M. Prebus	6/27/2013	ANTC1259	W. S. Creighton	4/7/1959						Lone Pine	California	Inyo	United States	1310m		36.6	-118.1		Nearctic
LACMENT299343	myrmicinae	Temnothorax	paiute	1w	pin			UCDC	LACM		M.L. Borowiec & M. M. Prebus	6/27/2013	ANTC26505	A. C. Cole	2/12/1962						Nevada Test Site	Nevada	Nye	United States			36.7	-116		Nearctic		Mercury; BYU
LACMENT299344	myrmicinae	Temnothorax	paiute	1w	pin			UCDC	LACM		M.L. Borowiec & M. M. Prebus	6/27/2013	ANTC26506	A. C. Cole	11/14/1961				on Ephedra nevadensis		Nevada Test Site	Nevada	Nye	United States			36.7	-116		Nearctic		Mercury; BYU
CASENT0339311	myrmicinae	Temnothorax	pseudandrei	1dQ, 2w	pin			UCDC	UCDC	holotype+paratype	M.L. Borowiec & M. M. Prebus	6/27/2013	RAJAZ-882	R. A. Johnson	4/24/1996				nest in bark of Populus fremontii		Kearney near Gila River	Arizona	Pinal	United States	560m		33.05	-110.915		Nearctic		Kearney 558
CASENT0005693	myrmicinae	Temnothorax	pseudandrei	2w, 1m	pin			UCDC	USNM	paratype	M.L. Borowiec & M. M. Prebus	6/27/2013	RAJAZ-882	R. A. Johnson	4/24/1996				nest in bark of Populus fremontii		Kearney near Gila River	Arizona	Pinal	United States	560m		33.05	-110.915		Nearctic		Kearney 558
LACMENT299370	myrmicinae	Temnothorax	pseudandrei	1w, 1m	pin			UCDC	LACM	paratype	M.L. Borowiec & M. M. Prebus	6/27/2013	RAJAZ-882	R. A. Johnson	4/24/1996				nest in bark of Populus fremontii		Kearney near Gila River	Arizona	Pinal	United States	560m		33.05	-110.915		Nearctic		Kearney 558
LACMENT299371	myrmicinae	Temnothorax	pseudandrei	2w	pin			UCDC	LACM	paratype	M.L. Borowiec & M. M. Prebus	6/27/2013	RAJAZ-882	R. A. Johnson	4/24/1996				nest in bark of Populus fremontii		Kearney near Gila River	Arizona	Pinal	United States	560m		33.05	-110.915		Nearctic		Kearney 558
LACMENT299372	myrmicinae	Temnothorax	pseudandrei	2w	pin			UCDC	LACM	paratype	M.L. Borowiec & M. M. Prebus	6/27/2013	RAJAZ-882	R. A. Johnson	4/24/1996				nest in bark of Populus fremontii		Kearney near Gila River	Arizona	Pinal	United States	560m		33.05	-110.915		Nearctic		Kearney 558
LACMENT299373	myrmicinae	Temnothorax	pseudandrei	1w	pin			UCDC	MCZC	paratype	M.L. Borowiec & M. M. Prebus	6/27/2013	RAJAZ-882	R. A. Johnson	4/24/1996				nest in bark of Populus fremontii		Kearney near Gila River	Arizona	Pinal	United States	560m		33.05	-110.915		Nearctic		Kearney 558
LACMENT299359	myrmicinae	Temnothorax	pseudandrei	1w	pin			UCDC	LACM		M.L. Borowiec & M. M. Prebus	6/27/2013	ANTC26507	G. Beevor	3/17/1964				under bark of Chilopsis linearis		Bard	California	Imperial	United States			32.79	-114.55		Nearctic
LACMENT299360	myrmicinae	Temnothorax	pseudandrei	1w	pin			UCDC	LACM		M.L. Borowiec & M. M. Prebus	6/27/2013	ANTC26508	G. Beevor	3/17/1964				under bark of Chilopsis linearis		Bard	California	Imperial	United States			32.79	-114.55		Nearctic
LACMENT299361	myrmicinae	Temnothorax	pseudandrei	1w	pin			UCDC	LACM		M.L. Borowiec & M. M. Prebus	6/27/2013	ANTC26509	G. Beevor	3/17/1964				under bark of Chilopsis linearis		Bard	California	Imperial	United States			32.79	-114.55		Nearctic
LACMENT299374	myrmicinae	Temnothorax	pseudandrei	1w	pin			UCDC	LACM		M.L. Borowiec & M. M. Prebus	6/27/2013	ANTC26510	G. Beevor	3/17/1964				under bark of Chilopsis linearis		Bard	California	Imperial	United States			32.79	-114.55		Nearctic
LACMENT299362	myrmicinae	Temnothorax	pseudandrei	1dQ	pin			UCDC	LACM		M.L. Borowiec & M. M. Prebus	6/27/2013	ANTC26511	J. N. Belkin et al.	5/29/1955	5/30/1955			presumably at lights		Resting Springs	California	Inyo	United States			35.87	-116.16		Nearctic
LACMENT299363	myrmicinae	Temnothorax	pseudandrei	1m	pin			UCDC	LACM		M.L. Borowiec & M. M. Prebus	6/27/2013	ANTC26512	J. N. Belkin et al.	5/29/1955	5/30/1955			presumably at lights		Resting Springs	California	Inyo	United States			35.87	-116.16		Nearctic
LACMENT299364	myrmicinae	Temnothorax	pseudandrei	1m	pin			UCDC	LACM		M.L. Borowiec & M. M. Prebus	6/27/2013	ANTC26513	J. N. Belkin et al.	5/29/1955	5/30/1955			presumably at lights		Resting Springs	California	Inyo	United States			35.87	-116.16		Nearctic
LACMENT299365	myrmicinae	Temnothorax	pseudandrei	1m	pin			UCDC	LACM		M.L. Borowiec & M. M. Prebus	6/27/2013	ANTC26514	J. N. Belkin et al.	5/29/1955	5/30/1955			presumably at lights		Resting Springs	California	Inyo	United States			35.87	-116.16		Nearctic
LACMENT299366	myrmicinae	Temnothorax	pseudandrei	1m	pin			UCDC	LACM		M.L. Borowiec & M. M. Prebus	6/27/2013	ANTC26515	J. N. Belkin et al.	5/29/1955	5/30/1955			presumably at lights		Resting Springs	California	Inyo	United States			35.87	-116.16		Nearctic
LACMENT299367	myrmicinae	Temnothorax	pseudandrei	1m	pin			UCDC	LACM		M.L. Borowiec & M. M. Prebus	6/27/2013	ANTC26516	J. N. Belkin et al.	5/29/1955	5/30/1955			presumably at lights		Resting Springs	California	Inyo	United States			35.87	-116.16		Nearctic
LACMENT299368	myrmicinae	Temnothorax	pseudandrei	1m	pin			UCDC	LACM		M.L. Borowiec & M. M. Prebus	6/27/2013	ANTC26517	J. N. Belkin et al.	5/29/1955	5/30/1955			presumably at lights		Resting Springs	California	Inyo	United States			35.87	-116.16		Nearctic
CASENT0005694	myrmicinae	Temnothorax	quasimodo	1w	pin			UCDC	UCDC	holotype	M.L. Borowiec & M. M. Prebus	6/27/2013	PSW10562.3	P. S. Ward	2/25/1990			chaparral	ex sifted litter (leaf mold, rotten wood)		Cold Canyon, 19 km NNW Vacaville	California	Solano	United States	300m		38.5	-122.1		Nearctic		Cold Canyon 300
CASENT0339315	myrmicinae	Temnothorax	wardi	2w	pin			UCDC	UCDC	holotype+paratype	M.L. Borowiec & M. M. Prebus	6/27/2013	ANTC26518	J. des Lauriers	8/3/2004		pitfall trap	burned scrub oak chaparral			San Savaine Road, Lytle Creek	California	San Bernardino	United States	1395m		34.1993	-117.4815		Nearctic
CASENT0339317	myrmicinae	Temnothorax	wardi	1w	pin			UCDC	LACM		M.L. Borowiec & M. M. Prebus	6/27/2013	ANTC26519	J. des Lauriers	1/25/2006		pitfall trap		Ceanothus chaparral		Mount Baldy Road, Hogback	California	Los Angeles	United States	1165m		34.22	-117.668		Nearctic
CASENT0339318	myrmicinae	Temnothorax	wardi	2w	pin			UCDC	UCDC		M.L. Borowiec & M. M. Prebus	6/27/2013	PSW14263.5	P. S. Ward	9/2/2000			chaparral	ex nest middens of Forelius sp.	head capsules only	Elliot Reserve 1 km E Miramar	California	San Diego	United States	180m		32.88	-117.1		Nearctic
CASENT0005691	myrmicinae	Temnothorax	wardi	1w	pin			UCDC	UCDC		M.L. Borowiec & M. M. Prebus	6/27/2013	ANTC1181	M. Trepanier	5/10/1987			chaparral/Quercus virginiana woodland	ground forager		3 km S Santa Ysabel	California	San Diego	United States			33.08	-116.67		Nearctic		Ysabel
CASENT0339319	myrmicinae	Temnothorax	wardi	1w	pin			UCDC	UCDC		M.L. Borowiec & M. M. Prebus	6/27/2013	PSW13576.8	P. S. Ward	4/27/1998			chaparral	ex nest middens of Forelius sp.	mesosoma only	28 km E Ensenada	Baja California		Mexico	750m		31.88333	-116.3		Nearctic
